# Supplementary material for: MicroRNA-710 regulates multiple pathways of carcinogenesis in murine metastatic breast cancer
Source: PLoS One. 2019 Dec 13;14(12):e0226356. doi: 10.1371/journal.pone.0226356 (PMC6910689; doi:10.1371/journal.pone.0226356)
Supplement: S1 File — (XLSX) [file pone.0226356.s001.xlsx]

## Sheet: Sheet1
Ortholog of target gene	Representative transcript	Gene name	Number of 3P-seq tags supporting UTR + 5	Link to sites in UTRs	Site counts					Representative miRNA	Cumulative weighted context++ score	Total context++ score	Aggregate PCT
					total	8mer	7mer-m8	7mer-A1	6mer sites
MT1M	ENST00000379818.3	metallothionein 1M	5	Sites in UTR	1	1	0	0	0	mmu-miR-710	-0.78	-0.78	N/A
IMPG1	ENST00000369963.3	interphotoreceptor matrix proteoglycan 1	5	Sites in UTR	3	1	2	0	0	mmu-miR-710	-0.77	-0.77	N/A
NAA16	ENST00000403412.3	N(alpha)-acetyltransferase 16, NatA auxiliary subunit	34	Sites in UTR	1	1	0	0	0	mmu-miR-710	-0.68	-0.68	N/A
TFRC	ENST00000540528.1	transferrin receptor	296	Sites in UTR	2	1	1	0	2	mmu-miR-710	-0.67	-0.83	N/A
PPP4R4	ENST00000328839.3	protein phosphatase 4, regulatory subunit 4	20	Sites in UTR	1	1	0	0	1	mmu-miR-710	-0.66	-0.67	N/A
CYP3A5	ENST00000339843.2	cytochrome P450, family 3, subfamily A, polypeptide 5	5	Sites in UTR	2	2	0	0	1	mmu-miR-710	-0.66	-0.66	N/A
OS9	ENST00000389142.5	osteosarcoma amplified 9, endoplasmic reticulum lectin	1038	Sites in UTR	2	1	0	1	0	mmu-miR-710	-0.64	-0.64	N/A
SNRPE	ENST00000414487.2	small nuclear ribonucleoprotein polypeptide E	1075	Sites in UTR	1	1	0	0	0	mmu-miR-710	-0.62	-0.62	N/A
CKMT2	ENST00000254035.4	creatine kinase, mitochondrial 2 (sarcomeric)	5	Sites in UTR	1	1	0	0	0	mmu-miR-710	-0.61	-0.61	N/A
TRIM40	ENST00000396581.1	tripartite motif containing 40	5	Sites in UTR	2	2	0	0	1	mmu-miR-710	-0.6	-0.6	N/A
TMEM14C	ENST00000229563.5	transmembrane protein 14C	62	Sites in UTR	1	1	0	0	0	mmu-miR-710	-0.6	-0.6	N/A
SPRR2G	ENST00000368748.4	small proline-rich protein 2G	5	Sites in UTR	1	1	0	0	0	mmu-miR-710	-0.59	-0.59	N/A
CD79B	ENST00000392795.3	CD79b molecule, immunoglobulin-associated beta	5	Sites in UTR	2	1	1	0	0	mmu-miR-710	-0.58	-0.58	N/A
PIGB	ENST00000164305.5	phosphatidylinositol glycan anchor biosynthesis, class B	123	Sites in UTR	1	1	0	0	0	mmu-miR-710	-0.56	-0.56	N/A
PCMTD2	ENST00000308824.6	protein-L-isoaspartate (D-aspartate) O-methyltransferase domain containing 2	476	Sites in UTR	2	2	0	0	2	mmu-miR-710	-0.56	-0.56	N/A
MDM4	ENST00000391947.2	Mdm4 p53 binding protein homolog (mouse)	443	Sites in UTR	1	1	0	0	1	mmu-miR-710	-0.55	-0.55	N/A
DIO3	ENST00000510508.4	deiodinase, iodothyronine, type III	7	Sites in UTR	1	1	0	0	1	mmu-miR-710	-0.55	-0.55	N/A
PPP2R2B	ENST00000394413.3	protein phosphatase 2, regulatory subunit B, beta	24	Sites in UTR	2	1	0	1	0	mmu-miR-710	-0.55	-0.55	N/A
HIBCH	ENST00000392332.3	3-hydroxyisobutyryl-CoA hydrolase	232	Sites in UTR	1	1	0	0	0	mmu-miR-710	-0.54	-0.54	N/A
CDKL3	ENST00000521755.1	cyclin-dependent kinase-like 3	21	Sites in UTR	1	1	0	0	0	mmu-miR-710	-0.53	-0.53	N/A
RPL23A	ENST00000422514.2	ribosomal protein L23a	13	Sites in UTR	1	1	0	0	0	mmu-miR-710	-0.52	-0.52	N/A
TBC1D12	ENST00000225235.4	TBC1 domain family, member 12	172	Sites in UTR	3	2	1	0	0	mmu-miR-710	-0.52	-0.72	N/A
FAM32A	ENST00000263384.7	family with sequence similarity 32, member A	1163	Sites in UTR	1	1	0	0	0	mmu-miR-710	-0.51	-0.51	N/A
MAP10	ENST00000418460.1	microtubule-associated protein 10	5	Sites in UTR	2	2	0	0	0	mmu-miR-710	-0.51	-0.51	N/A
TMEM86A	ENST00000280734.2	transmembrane protein 86A	5	Sites in UTR	2	1	1	0	1	mmu-miR-710	-0.51	-0.51	N/A
DCTN6	ENST00000221114.3	dynactin 6	745	Sites in UTR	2	1	1	0	0	mmu-miR-710	-0.51	-0.63	N/A
HOXD13	ENST00000392539.3	homeobox D13	25	Sites in UTR	1	1	0	0	0	mmu-miR-710	-0.5	-0.5	N/A
CNTN6	ENST00000446702.2	contactin 6	5	Sites in UTR	2	1	1	0	0	mmu-miR-710	-0.5	-0.5	N/A
CLEC4M	ENST00000357361.2	C-type lectin domain family 4, member M	5	Sites in UTR	1	1	0	0	0	mmu-miR-710	-0.5	-0.5	N/A
ATP2C1	ENST00000505330.1	ATPase, Ca++ transporting, type 2C, member 1	771	Sites in UTR	2	2	0	0	0	mmu-miR-710	-0.5	-0.7	N/A
MAP7D3	ENST00000316077.9	MAP7 domain containing 3	142	Sites in UTR	1	1	0	0	0	mmu-miR-710	-0.5	-0.5	N/A
NGRN	ENST00000379095.3	neugrin, neurite outgrowth associated	1754	Sites in UTR	1	1	0	0	0	mmu-miR-710	-0.5	-0.5	N/A
NT5C1B-RDH14	ENST00000532967.1	NT5C1B-RDH14 readthrough	572	Sites in UTR	1	1	0	0	0	mmu-miR-710	-0.5	-0.5	N/A
HIST2H4B	ENST00000392932.4	histone cluster 2, H4b	5	Sites in UTR	1	1	0	0	0	mmu-miR-710	-0.5	-0.5	N/A
CH25H	ENST00000371852.2	cholesterol 25-hydroxylase	5	Sites in UTR	1	1	0	0	0	mmu-miR-710	-0.49	-0.49	N/A
LYZL2	ENST00000375318.2	lysozyme-like 2	5	Sites in UTR	2	0	2	0	0	mmu-miR-710	-0.49	-0.49	N/A
FAM155B	ENST00000252338.4	family with sequence similarity 155, member B	21	Sites in UTR	2	1	0	1	0	mmu-miR-710	-0.49	-0.49	N/A
NEU3	ENST00000532963.1	sialidase 3 (membrane sialidase)	243	Sites in UTR	1	1	0	0	1	mmu-miR-710	-0.49	-0.5	N/A
CERS2	ENST00000368954.5	ceramide synthase 2	4620	Sites in UTR	1	1	0	0	0	mmu-miR-710	-0.49	-0.49	N/A
NEK5	ENST00000355568.4	NIMA-related kinase 5	5	Sites in UTR	1	1	0	0	0	mmu-miR-710	-0.49	-0.49	N/A
STIM2	ENST00000467011.1	stromal interaction molecule 2	380	Sites in UTR	2	1	0	1	0	mmu-miR-710	-0.49	-0.49	N/A
NME1	ENST00000511355.1	NME/NM23 nucleoside diphosphate kinase 1	25174	Sites in UTR	1	1	0	0	0	mmu-miR-710	-0.48	-0.48	N/A
LYZL1	ENST00000375500.3	lysozyme-like 1	5	Sites in UTR	2	0	2	0	0	mmu-miR-710	-0.48	-0.48	N/A
EIF2S1	ENST00000256383.4	eukaryotic translation initiation factor 2, subunit 1 alpha, 35kDa	3360	Sites in UTR	1	1	0	0	0	mmu-miR-710	-0.48	-0.48	N/A
NT5C1B	ENST00000600945.1	5'-nucleotidase, cytosolic IB	567	Sites in UTR	1	1	0	0	0	mmu-miR-710	-0.47	-0.47	N/A
IL22	ENST00000538666.1	interleukin 22	5	Sites in UTR	1	1	0	0	0	mmu-miR-710	-0.47	-0.47	N/A
CD72	ENST00000396757.1	CD72 molecule	7	Sites in UTR	1	1	0	0	0	mmu-miR-710	-0.47	-0.47	N/A
CS	ENST00000548567.1	citrate synthase	52	Sites in UTR	1	1	0	0	0	mmu-miR-710	-0.46	-0.46	N/A
C12orf44	ENST00000336854.4	chromosome 12 open reading frame 44	1591	Sites in UTR	1	1	0	0	0	mmu-miR-710	-0.46	-0.46	N/A
RALGDS	ENST00000372050.3	ral guanine nucleotide dissociation stimulator	143	Sites in UTR	1	1	0	0	0	mmu-miR-710	-0.46	-0.46	N/A
SPATA19	ENST00000299140.3	spermatogenesis associated 19	5	Sites in UTR	1	1	0	0	0	mmu-miR-710	-0.46	-0.46	N/A
LRRCC1	ENST00000360375.3	leucine rich repeat and coiled-coil centrosomal protein 1	118	Sites in UTR	2	1	1	0	0	mmu-miR-710	-0.45	-0.53	N/A
ERICH1	ENST00000262109.7	glutamate-rich 1	335	Sites in UTR	1	1	0	0	0	mmu-miR-710	-0.45	-0.45	N/A
VSTM4	ENST00000332853.4	V-set and transmembrane domain containing 4	59	Sites in UTR	2	1	0	1	1	mmu-miR-710	-0.45	-0.45	N/A
KIAA0040	ENST00000423313.1	KIAA0040	15	Sites in UTR	3	1	2	0	2	mmu-miR-710	-0.44	-0.44	N/A
ART3	ENST00000341029.5	ADP-ribosyltransferase 3	24	Sites in UTR	1	1	0	0	0	mmu-miR-710	-0.44	-0.44	N/A
GRWD1	ENST00000253237.5	glutamate-rich WD repeat containing 1	2673	Sites in UTR	2	0	2	0	1	mmu-miR-710	-0.44	-0.51	N/A
VASH2	ENST00000366968.4	vasohibin 2	70	Sites in UTR	2	1	0	1	0	mmu-miR-710	-0.44	-0.47	N/A
KCNE3	ENST00000310128.4	potassium voltage-gated channel, Isk-related family, member 3	16	Sites in UTR	1	1	0	0	2	mmu-miR-710	-0.44	-0.44	N/A
LAPTM4A	ENST00000175091.4	lysosomal protein transmembrane 4 alpha	4481	Sites in UTR	2	0	1	1	0	mmu-miR-710	-0.44	-0.44	N/A
ZNF420	ENST00000337995.3	zinc finger protein 420	67	Sites in UTR	1	1	0	0	0	mmu-miR-710	-0.44	-0.44	N/A
CHAC1	ENST00000446533.3	ChaC, cation transport regulator homolog 1 (E. coli)	190	Sites in UTR	1	1	0	0	0	mmu-miR-710	-0.44	-0.44	N/A
JAG1	ENST00000254958.5	jagged 1	421	Sites in UTR	2	2	0	0	0	mmu-miR-710	-0.44	-0.46	N/A
ZNF770	ENST00000356321.4	zinc finger protein 770	52	Sites in UTR	3	1	0	2	0	mmu-miR-710	-0.43	-0.43	N/A
IL1RL1	ENST00000233954.1	interleukin 1 receptor-like 1	5	Sites in UTR	1	1	0	0	0	mmu-miR-710	-0.43	-0.43	N/A
HUWE1	ENST00000342160.3	HECT, UBA and WWE domain containing 1, E3 ubiquitin protein ligase	741	Sites in UTR	1	1	0	0	0	mmu-miR-710	-0.43	-0.47	N/A
RHBDL2	ENST00000372990.1	rhomboid, veinlet-like 2 (Drosophila)	5	Sites in UTR	1	1	0	0	0	mmu-miR-710	-0.43	-0.43	N/A
SLC26A8	ENST00000490799.1	solute carrier family 26 (anion exchanger), member 8	5	Sites in UTR	1	1	0	0	0	mmu-miR-710	-0.42	-0.42	N/A
SLC2A13	ENST00000280871.4	solute carrier family 2 (facilitated glucose transporter), member 13	47	Sites in UTR	3	2	0	1	0	mmu-miR-710	-0.42	-0.46	N/A
CECR6	ENST00000399875.1	cat eye syndrome chromosome region, candidate 6	5	Sites in UTR	3	1	1	1	0	mmu-miR-710	-0.41	-0.41	N/A
CCL1	ENST00000225842.3	chemokine (C-C motif) ligand 1	6	Sites in UTR	1	1	0	0	0	mmu-miR-710	-0.41	-0.41	N/A
TMEM67	ENST00000453321.3	transmembrane protein 67	219	Sites in UTR	1	1	0	0	0	mmu-miR-710	-0.41	-0.41	N/A
ANTXR1	ENST00000409829.3	anthrax toxin receptor 1	571	Sites in UTR	1	1	0	0	0	mmu-miR-710	-0.41	-0.41	N/A
HOXD1	ENST00000331462.4	homeobox D1	35	Sites in UTR	1	1	0	0	0	mmu-miR-710	-0.41	-0.41	N/A
TMEM125	ENST00000439858.1	transmembrane protein 125	5	Sites in UTR	1	1	0	0	0	mmu-miR-710	-0.41	-0.41	N/A
LPL	ENST00000311322.8	lipoprotein lipase	7658	Sites in UTR	1	1	0	0	1	mmu-miR-710	-0.41	-0.41	N/A
PRSS42	ENST00000447340.1	protease, serine, 42	5	Sites in UTR	1	1	0	0	0	mmu-miR-710	-0.4	-0.4	N/A
FGF19	ENST00000294312.3	fibroblast growth factor 19	19	Sites in UTR	1	1	0	0	2	mmu-miR-710	-0.4	-0.47	N/A
SLA2	ENST00000262866.4	Src-like-adaptor 2	5	Sites in UTR	1	1	0	0	0	mmu-miR-710	-0.4	-0.4	N/A
COCH	ENST00000396618.3	cochlin	630	Sites in UTR	1	1	0	0	0	mmu-miR-710	-0.4	-0.4	N/A
PKD2	ENST00000237596.2	polycystic kidney disease 2 (autosomal dominant)	915	Sites in UTR	1	1	0	0	0	mmu-miR-710	-0.4	-0.4	N/A
LALBA	ENST00000549817.1	lactalbumin, alpha-	5	Sites in UTR	1	1	0	0	0	mmu-miR-710	-0.4	-0.4	N/A
MYH13	ENST00000418404.3	myosin, heavy chain 13, skeletal muscle	5	Sites in UTR	1	1	0	0	0	mmu-miR-710	-0.4	-0.4	N/A
NFIL3	ENST00000297689.3	nuclear factor, interleukin 3 regulated	7439	Sites in UTR	1	1	0	0	0	mmu-miR-710	-0.4	-0.4	N/A
CLK3	ENST00000348245.3	CDC-like kinase 3	127	Sites in UTR	1	1	0	0	0	mmu-miR-710	-0.4	-0.4	N/A
PPIL1	ENST00000373699.5	peptidylprolyl isomerase (cyclophilin)-like 1	662	Sites in UTR	1	1	0	0	0	mmu-miR-710	-0.4	-0.4	N/A
IL22RA2	ENST00000339602.3	interleukin 22 receptor, alpha 2	5	Sites in UTR	2	1	0	1	0	mmu-miR-710	-0.39	-0.39	N/A
LRRTM1	ENST00000295057.3	leucine rich repeat transmembrane neuronal 1	15	Sites in UTR	1	1	0	0	0	mmu-miR-710	-0.39	-0.39	N/A
IFNG	ENST00000229135.3	interferon, gamma	5	Sites in UTR	1	1	0	0	0	mmu-miR-710	-0.39	-0.39	N/A
CA13	ENST00000321764.3	carbonic anhydrase XIII	42	Sites in UTR	1	1	0	0	0	mmu-miR-710	-0.39	-0.39	N/A
ALG2	ENST00000476832.1	ALG2, alpha-1,3/1,6-mannosyltransferase	1301	Sites in UTR	1	1	0	0	0	mmu-miR-710	-0.39	-0.44	N/A
BUB3	ENST00000368865.4	BUB3 mitotic checkpoint protein	5237	Sites in UTR	2	1	1	0	0	mmu-miR-710	-0.39	-0.43	N/A
TINF2	ENST00000558566.1	TERF1 (TRF1)-interacting nuclear factor 2	1214	Sites in UTR	1	1	0	0	1	mmu-miR-710	-0.39	-0.41	N/A
KLF9	ENST00000377126.2	Kruppel-like factor 9	20	Sites in UTR	1	1	0	0	0	mmu-miR-710	-0.39	-0.39	N/A
NDUFB6	ENST00000379847.3	NADH dehydrogenase (ubiquinone) 1 beta subcomplex, 6, 17kDa	6263	Sites in UTR	1	0	1	0	0	mmu-miR-710	-0.39	-0.39	N/A
SPIN1	ENST00000375859.3	spindlin 1	686	Sites in UTR	2	1	1	0	0	mmu-miR-710	-0.38	-0.4	N/A
TAF5L	ENST00000366676.1	TAF5-like RNA polymerase II, p300/CBP-associated factor (PCAF)-associated factor, 65kDa	5	Sites in UTR	1	1	0	0	1	mmu-miR-710	-0.38	-0.38	N/A
SLC23A3	ENST00000396775.3	solute carrier family 23, member 3	9	Sites in UTR	1	1	0	0	1	mmu-miR-710	-0.38	-0.38	N/A
FAM107B	ENST00000378470.1	family with sequence similarity 107, member B	403	Sites in UTR	2	1	1	0	1	mmu-miR-710	-0.38	-0.57	N/A
GCNT1	ENST00000376730.4	glucosaminyl (N-acetyl) transferase 1, core 2	93	Sites in UTR	3	2	1	0	0	mmu-miR-710	-0.38	-0.58	N/A
TCF7L2	ENST00000369386.1	transcription factor 7-like 2 (T-cell specific, HMG-box)	650	Sites in UTR	2*	1	0	0	1	mmu-miR-710	-0.38	-0.39	N/A
RSPRY1	ENST00000394420.4	ring finger and SPRY domain containing 1	735	Sites in UTR	1	1	0	0	0	mmu-miR-710	-0.37	-0.38	N/A
SF3B2	ENST00000528302.1	splicing factor 3b, subunit 2, 145kDa	4663	Sites in UTR	1	0	1	0	0	mmu-miR-710	-0.37	-0.38	N/A
CCPG1	ENST00000310958.6	cell cycle progression 1	808	Sites in UTR	1	1	0	0	0	mmu-miR-710	-0.37	-0.37	N/A
GRAP	ENST00000284154.5	GRB2-related adaptor protein	5	Sites in UTR	2	1	1	0	0	mmu-miR-710	-0.37	-0.37	N/A
ATF2	ENST00000487334.2	activating transcription factor 2	123	Sites in UTR	2	1	0	1	0	mmu-miR-710	-0.37	-0.41	N/A
FBXO7	ENST00000382058.3	F-box protein 7	179	Sites in UTR	1	1	0	0	0	mmu-miR-710	-0.37	-0.48	N/A
DBNDD2	ENST00000372722.3	dysbindin (dystrobrevin binding protein 1) domain containing 2	730	Sites in UTR	1	1	0	0	0	mmu-miR-710	-0.37	-0.37	N/A
CAAP1	ENST00000520187.1	caspase activity and apoptosis inhibitor 1	1527	Sites in UTR	2	1	0	1	0	mmu-miR-710	-0.37	-0.63	N/A
PERP	ENST00000421351.3	PERP, TP53 apoptosis effector	437	Sites in UTR	1	1	0	0	0	mmu-miR-710	-0.37	-0.48	N/A
DOT1L	ENST00000398665.3	DOT1-like histone H3K79 methyltransferase	439	Sites in UTR	2	1	1	0	0	mmu-miR-710	-0.37	-0.43	N/A
VBP1	ENST00000286428.5	von Hippel-Lindau binding protein 1	2009	Sites in UTR	1	1	0	0	0	mmu-miR-710	-0.37	-0.37	N/A
RGS1	ENST00000367459.3	regulator of G-protein signaling 1	5	Sites in UTR	1	1	0	0	0	mmu-miR-710	-0.37	-0.37	N/A
CLIP4	ENST00000320081.5	CAP-GLY domain containing linker protein family, member 4	490	Sites in UTR	2	1	1	0	0	mmu-miR-710	-0.37	-0.4	N/A
ZNF24	ENST00000589881.1	zinc finger protein 24	1796	Sites in UTR	2	1	1	0	2	mmu-miR-710	-0.37	-0.39	N/A
NKAIN1	ENST00000373736.2	Na+/K+ transporting ATPase interacting 1	10	Sites in UTR	1	1	0	0	2	mmu-miR-710	-0.36	-0.36	N/A
PPP6C	ENST00000373547.4	protein phosphatase 6, catalytic subunit	346	Sites in UTR	2	1	1	0	1	mmu-miR-710	-0.36	-0.51	N/A
PWWP2A	ENST00000456329.3	PWWP domain containing 2A	272	Sites in UTR	1	1	0	0	0	mmu-miR-710	-0.36	-0.4	N/A
SNX30	ENST00000374232.3	sorting nexin family member 30	33	Sites in UTR	1	1	0	0	2	mmu-miR-710	-0.36	-0.36	N/A
AQP11	ENST00000313578.3	aquaporin 11	75	Sites in UTR	1	0	1	0	0	mmu-miR-710	-0.36	-0.36	N/A
C1orf115	ENST00000294889.5	chromosome 1 open reading frame 115	180	Sites in UTR	1	1	0	0	1	mmu-miR-710	-0.36	-0.39	N/A
PSEN1	ENST00000344094.3	presenilin 1	1340	Sites in UTR	3	1	0	2	0	mmu-miR-710	-0.36	-0.52	N/A
SFTPB	ENST00000519937.2	surfactant protein B	5	Sites in UTR	1	1	0	0	0	mmu-miR-710	-0.36	-0.36	N/A
CLDN2	ENST00000336803.1	claudin 2	19	Sites in UTR	2	1	1	0	0	mmu-miR-710	-0.35	-0.35	N/A
F2RL1	ENST00000296677.4	coagulation factor II (thrombin) receptor-like 1	184	Sites in UTR	1	1	0	0	1	mmu-miR-710	-0.35	-0.35	N/A
MMEL1	ENST00000288709.6	membrane metallo-endopeptidase-like 1	5	Sites in UTR	1	1	0	0	0	mmu-miR-710	-0.35	-0.35	N/A
TIMM8B	ENST00000504148.2	translocase of inner mitochondrial membrane 8 homolog B (yeast)	12	Sites in UTR	1	0	1	0	0	mmu-miR-710	-0.35	-0.35	N/A
PCP4L1	ENST00000504449.1	Purkinje cell protein 4 like 1	23	Sites in UTR	1	1	0	0	0	mmu-miR-710	-0.35	-0.47	N/A
PAPPA-AS1	ENST00000445861.2	PAPPA antisense RNA 1	5	Sites in UTR	1	0	1	0	0	mmu-miR-710	-0.35	-0.35	N/A
URM1	ENST00000372850.1	ubiquitin related modifier 1	345	Sites in UTR	1	1	0	0	0	mmu-miR-710	-0.35	-0.36	N/A
CHD2	ENST00000394196.4	chromodomain helicase DNA binding protein 2	1237	Sites in UTR	3	1	0	2	4	mmu-miR-710	-0.35	-0.35	N/A
CAPZA1	ENST00000263168.3	capping protein (actin filament) muscle Z-line, alpha 1	1159	Sites in UTR	2	1	1	0	0	mmu-miR-710	-0.35	-0.52	N/A
C5orf51	ENST00000381647.2	chromosome 5 open reading frame 51	124	Sites in UTR	1	1	0	0	0	mmu-miR-710	-0.35	-0.35	N/A
SOCS6	ENST00000397942.3	suppressor of cytokine signaling 6	140	Sites in UTR	1	1	0	0	0	mmu-miR-710	-0.34	-0.34	N/A
UNC13B	ENST00000378495.3	unc-13 homolog B (C. elegans)	1019	Sites in UTR	2	1	0	1	0	mmu-miR-710	-0.34	-0.34	N/A
DLX2	ENST00000234198.4	distal-less homeobox 2	653	Sites in UTR	1	1	0	0	1	mmu-miR-710	-0.34	-0.34	N/A
EFNB3	ENST00000226091.2	ephrin-B3	5	Sites in UTR	1	1	0	0	0	mmu-miR-710	-0.34	-0.34	N/A
FAM115A	ENST00000355951.2	family with sequence similarity 115, member A	5	Sites in UTR	3	3	0	0	0	mmu-miR-710	-0.34	-0.52	N/A
ATF7IP2	ENST00000396559.1	activating transcription factor 7 interacting protein 2	50	Sites in UTR	1	1	0	0	0	mmu-miR-710	-0.34	-0.35	N/A
FAM149B1	ENST00000242505.6	family with sequence similarity 149, member B1	33	Sites in UTR	2	1	1	0	1	mmu-miR-710	-0.34	-0.36	N/A
DCUN1D1	ENST00000292782.4	DCN1, defective in cullin neddylation 1, domain containing 1	267	Sites in UTR	2	1	1	0	0	mmu-miR-710	-0.34	-0.38	N/A
PNMA2	ENST00000522362.2	paraneoplastic Ma antigen 2	362	Sites in UTR	2	1	0	1	0	mmu-miR-710	-0.34	-0.34	N/A
C10orf32	ENST00000339834.5	chromosome 10 open reading frame 32	642	Sites in UTR	1	0	1	0	0	mmu-miR-710	-0.34	-0.38	N/A
MCOLN2	ENST00000370608.3	mucolipin 2	39	Sites in UTR	2	2	0	0	1	mmu-miR-710	-0.34	-0.65	N/A
LPAR1	ENST00000374431.3	lysophosphatidic acid receptor 1	2111	Sites in UTR	1	1	0	0	1	mmu-miR-710	-0.33	-0.34	N/A
HIPK3	ENST00000303296.4	homeodomain interacting protein kinase 3	933	Sites in UTR	5	0	2	3	0	mmu-miR-710	-0.33	-0.34	N/A
IL20RB	ENST00000309741.5	interleukin 20 receptor beta	16	Sites in UTR	1	1	0	0	0	mmu-miR-710	-0.33	-0.33	N/A
AGGF1	ENST00000312916.7	angiogenic factor with G patch and FHA domains 1	890	Sites in UTR	1	1	0	0	0	mmu-miR-710	-0.33	-0.34	N/A
TAL2	ENST00000334077.3	T-cell acute lymphocytic leukemia 2	21	Sites in UTR	2	1	1	0	0	mmu-miR-710	-0.33	-0.34	N/A
HAPLN1	ENST00000274341.4	hyaluronan and proteoglycan link protein 1	5	Sites in UTR	1	0	1	0	1	mmu-miR-710	-0.33	-0.33	N/A
PTX3	ENST00000295927.3	pentraxin 3, long	135	Sites in UTR	1	1	0	0	0	mmu-miR-710	-0.33	-0.33	N/A
PRELID2	ENST00000334744.4	PRELI domain containing 2	63	Sites in UTR	1	1	0	0	1	mmu-miR-710	-0.33	-0.34	N/A
CDK8	ENST00000536792.1	cyclin-dependent kinase 8	280	Sites in UTR	2	1	0	1	0	mmu-miR-710	-0.33	-0.34	N/A
PI4K2B	ENST00000264864.6	phosphatidylinositol 4-kinase type 2 beta	931	Sites in UTR	1	1	0	0	0	mmu-miR-710	-0.33	-0.34	N/A
GTF2H2C	ENST00000510979.1	general transcription factor IIH, polypeptide 2C	5	Sites in UTR	1	0	1	0	0	mmu-miR-710	-0.33	-0.33	N/A
SYBU	ENST00000533895.1	syntabulin (syntaxin-interacting)	83	Sites in UTR	1	1	0	0	0	mmu-miR-710	-0.33	-0.36	N/A
PSMC3IP	ENST00000393795.3	PSMC3 interacting protein	42	Sites in UTR	1	1	0	0	0	mmu-miR-710	-0.33	-0.39	N/A
ZFP36L1	ENST00000555997.1	ZFP36 ring finger protein-like 1	231	Sites in UTR	1	1	0	0	1	mmu-miR-710	-0.33	-0.38	N/A
PTEN	ENST00000371953.3	phosphatase and tensin homolog	118	Sites in UTR	1	0	0	1	3	mmu-miR-710	-0.33	-0.47	N/A
RP11-389E17.1	ENST00000507870.1	HCG2025867; Uncharacterized protein	5	Sites in UTR	1	0	1	0	0	mmu-miR-710	-0.32	-0.32	N/A
SPATA2	ENST00000289431.5	spermatogenesis associated 2	358	Sites in UTR	1	1	0	0	0	mmu-miR-710	-0.32	-0.32	N/A
SGTB	ENST00000381007.4	small glutamine-rich tetratricopeptide repeat (TPR)-containing, beta	205	Sites in UTR	2	1	0	1	1	mmu-miR-710	-0.32	-0.4	N/A
TPM4	ENST00000300933.4	tropomyosin 4	332	Sites in UTR	1	1	0	0	0	mmu-miR-710	-0.32	-0.37	N/A
KRTAP4-12	ENST00000394014.1	keratin associated protein 4-12	31	Sites in UTR	2	0	1	1	0	mmu-miR-710	-0.32	-0.32	N/A
DYNC1I1	ENST00000447467.2	dynein, cytoplasmic 1, intermediate chain 1	25	Sites in UTR	1	1	0	0	0	mmu-miR-710	-0.32	-0.32	N/A
UBE2Q1	ENST00000292211.4	ubiquitin-conjugating enzyme E2Q family member 1	3046	Sites in UTR	2	2	0	0	0	mmu-miR-710	-0.32	-0.52	N/A
ARSG	ENST00000448504.2	arylsulfatase G	73	Sites in UTR	2	1	0	1	0	mmu-miR-710	-0.32	-0.39	N/A
GTF2H2	ENST00000274400.5	general transcription factor IIH, polypeptide 2, 44kDa	5	Sites in UTR	1	0	1	0	0	mmu-miR-710	-0.32	-0.32	N/A
TMEM62	ENST00000260403.2	transmembrane protein 62	9	Sites in UTR	1	1	0	0	0	mmu-miR-710	-0.32	-0.32	N/A
LSM12	ENST00000585388.1	LSM12 homolog (S. cerevisiae)	20	Sites in UTR	1	1	0	0	0	mmu-miR-710	-0.32	-0.45	N/A
TMEM87B	ENST00000283206.4	transmembrane protein 87B	219	Sites in UTR	3	1	2	0	0	mmu-miR-710	-0.32	-0.36	N/A
ZFP57	ENST00000488757.1	ZFP57 zinc finger protein	8	Sites in UTR	1	1	0	0	0	mmu-miR-710	-0.31	-0.55	N/A
MARVELD1	ENST00000285605.6	MARVEL domain containing 1	2470	Sites in UTR	1	1	0	0	0	mmu-miR-710	-0.31	-0.31	N/A
KAT2B	ENST00000263754.4	K(lysine) acetyltransferase 2B	117	Sites in UTR	2	1	1	0	0	mmu-miR-710	-0.31	-0.31	N/A
SEC16B	ENST00000308284.6	SEC16 homolog B (S. cerevisiae)	251	Sites in UTR	2	1	1	0	0	mmu-miR-710	-0.31	-0.31	N/A
AP1S2	ENST00000329235.2	adaptor-related protein complex 1, sigma 2 subunit	357	Sites in UTR	1	1	0	0	0	mmu-miR-710	-0.31	-0.34	N/A
AC006372.1	ENST00000444154.1		5	Sites in UTR	1	0	0	1	0	mmu-miR-710	-0.31	-0.31	N/A
TMEM121	ENST00000392519.2	transmembrane protein 121	7	Sites in UTR	1	0	1	0	0	mmu-miR-710	-0.31	-0.31	N/A
XPNPEP1	ENST00000369683.1	X-prolyl aminopeptidase (aminopeptidase P) 1, soluble	38	Sites in UTR	1	1	0	0	0	mmu-miR-710	-0.31	-0.31	N/A
CDK6	ENST00000265734.4	cyclin-dependent kinase 6	1116	Sites in UTR	2	1	1	0	1	mmu-miR-710	-0.31	-0.33	N/A
TMEM154	ENST00000304385.3	transmembrane protein 154	5	Sites in UTR	2	1	0	1	2	mmu-miR-710	-0.31	-0.31	N/A
TRAPPC6B	ENST00000330149.5	trafficking protein particle complex 6B	69	Sites in UTR	1	1	0	0	0	mmu-miR-710	-0.31	-0.48	N/A
TEX2	ENST00000258991.3	testis expressed 2	127	Sites in UTR	1	1	0	0	0	mmu-miR-710	-0.3	-0.3	N/A
C10orf54	ENST00000394957.3	chromosome 10 open reading frame 54	78	Sites in UTR	1	1	0	0	1	mmu-miR-710	-0.3	-0.3	N/A
PKNOX2	ENST00000298282.9	PBX/knotted 1 homeobox 2	46	Sites in UTR	2	1	1	0	0	mmu-miR-710	-0.3	-0.3	N/A
AGFG1	ENST00000310078.8	ArfGAP with FG repeats 1	2019	Sites in UTR	2	1	0	1	0	mmu-miR-710	-0.3	-0.33	N/A
RSRC2	ENST00000331738.7	arginine/serine-rich coiled-coil 2	320	Sites in UTR	1	0	1	0	0	mmu-miR-710	-0.3	-0.3	N/A
C9orf135	ENST00000527647.1	chromosome 9 open reading frame 135	5	Sites in UTR	1	0	1	0	0	mmu-miR-710	-0.3	-0.3	N/A
RAB40B	ENST00000571995.1	RAB40B, member RAS oncogene family	495	Sites in UTR	1	0	1	0	0	mmu-miR-710	-0.3	-0.3	N/A
TFF1	ENST00000291527.2	trefoil factor 1	23	Sites in UTR	1	0	1	0	0	mmu-miR-710	-0.3	-0.3	N/A
TIMM50	ENST00000599794.1	translocase of inner mitochondrial membrane 50 homolog (S. cerevisiae)	2210	Sites in UTR	1	1	0	0	0	mmu-miR-710	-0.3	-0.73	N/A
RP11-318A15.7	ENST00000587459.1	Uncharacterized protein	13	Sites in UTR	1	0	1	0	0	mmu-miR-710	-0.3	-0.3	N/A
RNF148	ENST00000447240.1	ring finger protein 148	5	Sites in UTR	1	0	1	0	0	mmu-miR-710	-0.3	-0.3	N/A
KRT73	ENST00000305748.3	keratin 73	5	Sites in UTR	1	1	0	0	1	mmu-miR-710	-0.3	-0.3	N/A
RPGRIP1L	ENST00000262135.4	RPGRIP1-like	55	Sites in UTR	2	1	1	0	0	mmu-miR-710	-0.3	-0.31	N/A
SGPP2	ENST00000321276.7	sphingosine-1-phosphate phosphatase 2	182	Sites in UTR	2	1	0	1	1	mmu-miR-710	-0.29	-0.51	N/A
MPDU1	ENST00000250124.6	mannose-P-dolichol utilization defect 1	1092	Sites in UTR	1	0	0	1	0	mmu-miR-710	-0.29	-0.3	N/A
PIGT	ENST00000279036.6	phosphatidylinositol glycan anchor biosynthesis, class T	1039	Sites in UTR	1	1	0	0	0	mmu-miR-710	-0.29	-0.29	N/A
CTNNBIP1	ENST00000377263.1	catenin, beta interacting protein 1	493	Sites in UTR	2	0	0	2	0	mmu-miR-710	-0.29	-0.35	N/A
ACSM1	ENST00000307493.4	acyl-CoA synthetase medium-chain family member 1	5	Sites in UTR	1	0	0	1	0	mmu-miR-710	-0.29	-0.29	N/A
AC137932.1	ENST00000602042.1		5	Sites in UTR	1	0	1	0	1	mmu-miR-710	-0.29	-0.29	N/A
SNX7	ENST00000306121.3	sorting nexin 7	4601	Sites in UTR	1	0	1	0	0	mmu-miR-710	-0.29	-0.29	N/A
NTPCR	ENST00000366628.5	nucleoside-triphosphatase, cancer-related	2755	Sites in UTR	1	0	1	0	1	mmu-miR-710	-0.29	-0.31	N/A
OCA2	ENST00000353809.5	oculocutaneous albinism II	25	Sites in UTR	1	1	0	0	0	mmu-miR-710	-0.29	-0.29	N/A
FKBP1A	ENST00000400137.4	FK506 binding protein 1A, 12kDa	72	Sites in UTR	1	1	0	0	0	mmu-miR-710	-0.29	-0.3	N/A
ABR	ENST00000302538.5	active BCR-related	58	Sites in UTR	1	1	0	0	0	mmu-miR-710	-0.29	-0.29	N/A
CHRAC1	ENST00000519533.1	chromatin accessibility complex 1	560	Sites in UTR	1	0	1	0	0	mmu-miR-710	-0.29	-0.29	N/A
PFKFB2	ENST00000367080.3	6-phosphofructo-2-kinase/fructose-2,6-biphosphatase 2	83	Sites in UTR	3	1	2	0	1	mmu-miR-710	-0.29	-0.3	N/A
NFKBIZ	ENST00000394054.2	nuclear factor of kappa light polypeptide gene enhancer in B-cells inhibitor, zeta	236	Sites in UTR	1	1	0	0	0	mmu-miR-710	-0.29	-0.29	N/A
SLC48A1	ENST00000442218.2	solute carrier family 48 (heme transporter), member 1	470	Sites in UTR	2	1	1	0	0	mmu-miR-710	-0.29	-0.38	N/A
FAM133B	ENST00000438306.1	family with sequence similarity 133, member B	32	Sites in UTR	2	0	1	1	0	mmu-miR-710	-0.29	-0.38	N/A
GLRX2	ENST00000367439.3	glutaredoxin 2	310	Sites in UTR	1	0	0	1	0	mmu-miR-710	-0.29	-0.29	N/A
NDUFB10	ENST00000543683.2	NADH dehydrogenase (ubiquinone) 1 beta subcomplex, 10, 22kDa	66	Sites in UTR	1	0	1	0	0	mmu-miR-710	-0.29	-0.29	N/A
CHST2	ENST00000309575.3	carbohydrate (N-acetylglucosamine-6-O) sulfotransferase 2	154	Sites in UTR	1	1	0	0	1	mmu-miR-710	-0.29	-0.39	N/A
FAM118B	ENST00000533050.1	family with sequence similarity 118, member B	788	Sites in UTR	2	0	0	2	0	mmu-miR-710	-0.29	-0.29	N/A
CDK13	ENST00000181839.4	cyclin-dependent kinase 13	32	Sites in UTR	1	1	0	0	1	mmu-miR-710	-0.29	-0.3	N/A
NFKBIL1	ENST00000376148.4	nuclear factor of kappa light polypeptide gene enhancer in B-cells inhibitor-like 1	235	Sites in UTR	1	0	1	0	0	mmu-miR-710	-0.29	-0.29	N/A
CARNS1	ENST00000307823.3	carnosine synthase 1	14	Sites in UTR	1	0	1	0	0	mmu-miR-710	-0.28	-0.28	N/A
RNF141	ENST00000265981.2	ring finger protein 141	345	Sites in UTR	3	0	0	3	1	mmu-miR-710	-0.28	-0.3	N/A
TAB2	ENST00000367456.1	TGF-beta activated kinase 1/MAP3K7 binding protein 2	1129	Sites in UTR	3	1	1	1	1	mmu-miR-710	-0.28	-0.28	N/A
S100A3	ENST00000368713.3	S100 calcium binding protein A3	93	Sites in UTR	1	0	1	0	0	mmu-miR-710	-0.28	-0.28	N/A
CDC42	ENST00000344548.3	cell division cycle 42	34	Sites in UTR	1	0	1	0	0	mmu-miR-710	-0.28	-0.28	N/A
CHMP2B	ENST00000263780.4	charged multivesicular body protein 2B	810	Sites in UTR	1	0	1	0	1	mmu-miR-710	-0.28	-0.36	N/A
PASK	ENST00000234040.4	PAS domain containing serine/threonine kinase	772	Sites in UTR	1	0	1	0	1	mmu-miR-710	-0.28	-0.38	N/A
ZMAT3	ENST00000311417.2	zinc finger, matrin-type 3	459	Sites in UTR	2	1	0	1	2	mmu-miR-710	-0.28	-0.29	N/A
COL9A3	ENST00000343916.3	collagen, type IX, alpha 3	37	Sites in UTR	1	0	1	0	0	mmu-miR-710	-0.28	-0.28	N/A
RNF182	ENST00000488300.1	ring finger protein 182	1122	Sites in UTR	1	1	0	0	0	mmu-miR-710	-0.28	-0.28	N/A
LDB2	ENST00000502640.1	LIM domain binding 2	23	Sites in UTR	1	1	0	0	1	mmu-miR-710	-0.28	-0.28	N/A
DNAJC30	ENST00000395176.2	DnaJ (Hsp40) homolog, subfamily C, member 30	766	Sites in UTR	3	1	1	1	0	mmu-miR-710	-0.28	-0.85	N/A
PLEKHA2	ENST00000420274.1	pleckstrin homology domain containing, family A (phosphoinositide binding specific) member 2	3303	Sites in UTR	2	1	1	0	1	mmu-miR-710	-0.28	-0.28	N/A
DNMT1	ENST00000340748.4	DNA (cytosine-5-)-methyltransferase 1	47	Sites in UTR	1	1	0	0	0	mmu-miR-710	-0.28	-0.28	N/A
GABRG1	ENST00000295452.4	gamma-aminobutyric acid (GABA) A receptor, gamma 1	5	Sites in UTR	1	1	0	0	0	mmu-miR-710	-0.28	-0.28	N/A
C11orf49	ENST00000395460.2	chromosome 11 open reading frame 49	1263	Sites in UTR	1	1	0	0	0	mmu-miR-710	-0.28	-0.28	N/A
CAPN5	ENST00000531028.1	calpain 5	89	Sites in UTR	1	0	1	0	0	mmu-miR-710	-0.28	-0.29	N/A
KLHL9	ENST00000359039.4	kelch-like family member 9	222	Sites in UTR	1	1	0	0	0	mmu-miR-710	-0.28	-0.31	N/A
AMICA1	ENST00000356289.5	adhesion molecule, interacts with CXADR antigen 1	87	Sites in UTR	1	0	1	0	0	mmu-miR-710	-0.27	-0.27	N/A
C9orf40	ENST00000376854.5	chromosome 9 open reading frame 40	534	Sites in UTR	1	1	0	0	0	mmu-miR-710	-0.27	-0.38	N/A
IRF9	ENST00000396864.3	interferon regulatory factor 9	390	Sites in UTR	1	0	1	0	0	mmu-miR-710	-0.27	-0.27	N/A
ARMC7	ENST00000581078.1	armadillo repeat containing 7	64	Sites in UTR	1	1	0	0	1	mmu-miR-710	-0.27	-0.3	N/A
ARMCX2	ENST00000330154.2	armadillo repeat containing, X-linked 2	531	Sites in UTR	1	0	0	1	1	mmu-miR-710	-0.27	-0.3	N/A
CNGB3	ENST00000320005.5	cyclic nucleotide gated channel beta 3	5	Sites in UTR	1	1	0	0	0	mmu-miR-710	-0.27	-0.27	N/A
RFWD3	ENST00000361070.4	ring finger and WD repeat domain 3	106	Sites in UTR	2	1	0	1	1	mmu-miR-710	-0.27	-0.4	N/A
AC117395.1	ENST00000593416.1	LOC646903 protein; Uncharacterized protein	22	Sites in UTR	1	0	1	0	0	mmu-miR-710	-0.27	-0.27	N/A
RASAL2	ENST00000448150.3	RAS protein activator like 2	950	Sites in UTR	3	2	0	1	0	mmu-miR-710	-0.27	-0.3	N/A
C10orf105	ENST00000441508.2	chromosome 10 open reading frame 105	5	Sites in UTR	1	1	0	0	0	mmu-miR-710	-0.27	-0.27	N/A
IHH	ENST00000295731.6	indian hedgehog	238	Sites in UTR	1	1	0	0	0	mmu-miR-710	-0.27	-0.27	N/A
SMCO4	ENST00000525141.1	single-pass membrane protein with coiled-coil domains 4	220	Sites in UTR	1	0	0	1	0	mmu-miR-710	-0.27	-0.27	N/A
NKX2-8	ENST00000258829.5	NK2 homeobox 8	75	Sites in UTR	2	0	1	1	2	mmu-miR-710	-0.27	-0.48	N/A
NUSAP1	ENST00000260359.6	nucleolar and spindle associated protein 1	686	Sites in UTR	1	0	1	0	0	mmu-miR-710	-0.27	-0.28	N/A
HES6	ENST00000409574.1	hairy and enhancer of split 6 (Drosophila)	3170	Sites in UTR	1	0	0	1	0	mmu-miR-710	-0.27	-0.27	N/A
AC023590.1	ENST00000366457.2	Uncharacterized protein	5	Sites in UTR	1	0	0	1	0	mmu-miR-710	-0.27	-0.27	N/A
PER3	ENST00000377532.3	period circadian clock 3	16	Sites in UTR	1	1	0	0	1	mmu-miR-710	-0.27	-0.27	N/A
C15orf57	ENST00000358005.3	chromosome 15 open reading frame 57	79	Sites in UTR	1	0	1	0	1	mmu-miR-710	-0.27	-0.3	N/A
C17orf104	ENST00000409122.2	chromosome 17 open reading frame 104	5	Sites in UTR	1	1	0	0	0	mmu-miR-710	-0.27	-0.27	N/A
GTF3C4	ENST00000372146.4	general transcription factor IIIC, polypeptide 4, 90kDa	1598	Sites in UTR	3	2	1	0	0	mmu-miR-710	-0.27	-0.34	N/A
OPCML	ENST00000331898.7	opioid binding protein/cell adhesion molecule-like	5	Sites in UTR	1	1	0	0	0	mmu-miR-710	-0.27	-0.27	N/A
RNF24	ENST00000336095.6	ring finger protein 24	448	Sites in UTR	4	2	1	1	0	mmu-miR-710	-0.27	-0.68	N/A
PPARGC1B	ENST00000309241.5	peroxisome proliferator-activated receptor gamma, coactivator 1 beta	12	Sites in UTR	2	2	0	0	0	mmu-miR-710	-0.27	-0.27	N/A
SLC25A21-AS1	ENST00000556667.1	SLC25A21 antisense RNA 1	50	Sites in UTR	2	0	1	1	0	mmu-miR-710	-0.26	-0.3	N/A
USP48	ENST00000400301.1	ubiquitin specific peptidase 48	3036	Sites in UTR	1	1	0	0	1	mmu-miR-710	-0.26	-0.32	N/A
MMP14	ENST00000311852.6	matrix metallopeptidase 14 (membrane-inserted)	276	Sites in UTR	1	1	0	0	1	mmu-miR-710	-0.26	-0.26	N/A
HEPN1	ENST00000408930.5	hepatocellular carcinoma, down-regulated 1	5	Sites in UTR	1	0	1	0	0	mmu-miR-710	-0.26	-0.26	N/A
METTL13	ENST00000362019.3	methyltransferase like 13	851	Sites in UTR	1	0	0	1	0	mmu-miR-710	-0.26	-0.26	N/A
NCAM2	ENST00000400546.1	neural cell adhesion molecule 2	64	Sites in UTR	1	1	0	0	0	mmu-miR-710	-0.26	-0.26	N/A
CBL	ENST00000264033.4	Cbl proto-oncogene, E3 ubiquitin protein ligase	309	Sites in UTR	3	0	2	1	3	mmu-miR-710	-0.26	-0.26	N/A
INVS	ENST00000262457.2	inversin	130	Sites in UTR	1	0	1	0	0	mmu-miR-710	-0.26	-0.26	N/A
ZKSCAN8	ENST00000330236.6	zinc finger with KRAB and SCAN domains 8	281	Sites in UTR	2	0	2	0	0	mmu-miR-710	-0.26	-0.26	N/A
TOMM40	ENST00000592434.1	translocase of outer mitochondrial membrane 40 homolog (yeast)	14	Sites in UTR	1	1	0	0	0	mmu-miR-710	-0.26	-0.26	N/A
MICU2	ENST00000382374.4	mitochondrial calcium uptake 2	68	Sites in UTR	1	0	1	0	0	mmu-miR-710	-0.26	-0.3	N/A
MAPRE2	ENST00000436190.2	microtubule-associated protein, RP/EB family, member 2	361	Sites in UTR	2	1	0	1	1	mmu-miR-710	-0.26	-0.28	N/A
NHP2	ENST00000314397.4	NHP2 ribonucleoprotein	77	Sites in UTR	1	0	1	0	0	mmu-miR-710	-0.26	-0.26	N/A
C1QTNF6	ENST00000337843.2	C1q and tumor necrosis factor related protein 6	30	Sites in UTR	1	1	0	0	0	mmu-miR-710	-0.26	-0.26	N/A
ASPH	ENST00000356457.5	aspartate beta-hydroxylase	3013	Sites in UTR	2	0	1	1	0	mmu-miR-710	-0.26	-0.26	N/A
DCAF12L1	ENST00000371126.1	DDB1 and CUL4 associated factor 12-like 1	5	Sites in UTR	2	0	2	0	0	mmu-miR-710	-0.26	-0.26	N/A
PHKA1	ENST00000373542.4	phosphorylase kinase, alpha 1 (muscle)	277	Sites in UTR	3	2	0	1	0	mmu-miR-710	-0.26	-0.26	N/A
TXNL1	ENST00000217515.6	thioredoxin-like 1	1779	Sites in UTR	2	0	1	1	0	mmu-miR-710	-0.26	-0.41	N/A
GNPDA1	ENST00000311337.6	glucosamine-6-phosphate deaminase 1	1130	Sites in UTR	1	1	0	0	1	mmu-miR-710	-0.26	-0.26	N/A
SLC45A1	ENST00000377479.2	solute carrier family 45, member 1	10	Sites in UTR	1	0	0	1	0	mmu-miR-710	-0.26	-0.26	N/A
ISX	ENST00000308700.6	intestine-specific homeobox	251	Sites in UTR	1	1	0	0	0	mmu-miR-710	-0.26	-0.26	N/A
TLE3	ENST00000558939.1	transducin-like enhancer of split 3 (E(sp1) homolog, Drosophila)	520	Sites in UTR	1	1	0	0	0	mmu-miR-710	-0.26	-0.26	N/A
SSB	ENST00000260956.4	Sjogren syndrome antigen B (autoantigen La)	373	Sites in UTR	1	0	1	0	0	mmu-miR-710	-0.25	-0.25	N/A
BOC	ENST00000485230.1	BOC cell adhesion associated, oncogene regulated	159	Sites in UTR	1	0	1	0	0	mmu-miR-710	-0.25	-0.25	N/A
CDC5L	ENST00000371477.3	cell division cycle 5-like	115	Sites in UTR	3	0	3	0	1	mmu-miR-710	-0.25	-0.38	N/A
ZC3H11A	ENST00000332127.4	zinc finger CCCH-type containing 11A	71	Sites in UTR	3	0	2	1	0	mmu-miR-710	-0.25	-0.25	N/A
CDR1	ENST00000370532.2	cerebellar degeneration-related protein 1, 34kDa	5	Sites in UTR	2	0	2	0	2	mmu-miR-710	-0.25	-0.51	N/A
KIFC3	ENST00000465878.2	kinesin family member C3	65	Sites in UTR	1	1	0	0	0	mmu-miR-710	-0.25	-0.25	N/A
ALAS2	ENST00000396198.3	aminolevulinate, delta-, synthase 2	5	Sites in UTR	1	0	0	1	0	mmu-miR-710	-0.25	-0.25	N/A
CABLES1	ENST00000256925.7	Cdk5 and Abl enzyme substrate 1	341	Sites in UTR	1	1	0	0	2	mmu-miR-710	-0.25	-0.27	N/A
KDELC2	ENST00000323468.5	KDEL (Lys-Asp-Glu-Leu) containing 2	667	Sites in UTR	1	0	1	0	0	mmu-miR-710	-0.25	-0.25	N/A
TMEM170B	ENST00000379426.1	transmembrane protein 170B	489	Sites in UTR	2	1	1	0	1	mmu-miR-710	-0.25	-0.34	N/A
NEK6	ENST00000373603.1	NIMA-related kinase 6	3449	Sites in UTR	1	1	0	0	1	mmu-miR-710	-0.25	-0.3	N/A
FAM103A1	ENST00000304191.3	family with sequence similarity 103, member A1	11	Sites in UTR	1	0	1	0	0	mmu-miR-710	-0.25	-0.25	N/A
PROCR	ENST00000216968.4	protein C receptor, endothelial	213	Sites in UTR	2	0	1	1	0	mmu-miR-710	-0.25	-0.25	N/A
ZNF322	ENST00000415922.2	zinc finger protein 322	5	Sites in UTR	1	0	1	0	1	mmu-miR-710	-0.25	-0.27	N/A
TSR2	ENST00000375151.4	TSR2, 20S rRNA accumulation, homolog (S. cerevisiae)	233	Sites in UTR	2	0	1	1	0	mmu-miR-710	-0.25	-0.26	N/A
LMAN1	ENST00000251047.5	lectin, mannose-binding, 1	2293	Sites in UTR	1	1	0	0	2	mmu-miR-710	-0.25	-0.31	N/A
RPS6KA5	ENST00000261991.3	ribosomal protein S6 kinase, 90kDa, polypeptide 5	64	Sites in UTR	2	1	1	0	0	mmu-miR-710	-0.25	-0.33	N/A
PPP1R27	ENST00000570394.1	protein phosphatase 1, regulatory subunit 27	5	Sites in UTR	1	0	1	0	1	mmu-miR-710	-0.25	-0.25	N/A
PHACTR4	ENST00000373839.3	phosphatase and actin regulator 4	85	Sites in UTR	1	1	0	0	0	mmu-miR-710	-0.25	-0.25	N/A
POU6F2	ENST00000518318.2	POU class 6 homeobox 2	5	Sites in UTR	2	0	2	0	1	mmu-miR-710	-0.25	-0.25	N/A
ITGB1	ENST00000396033.2	integrin, beta 1 (fibronectin receptor, beta polypeptide, antigen CD29 includes MDF2, MSK12)	2098	Sites in UTR	1	1	0	0	0	mmu-miR-710	-0.25	-0.25	N/A
CBX3	ENST00000409747.1	chromobox homolog 3	889	Sites in UTR	1	0	1	0	2	mmu-miR-710	-0.25	-0.25	N/A
C1QTNF2	ENST00000393975.3	C1q and tumor necrosis factor related protein 2	9	Sites in UTR	2	1	1	0	0	mmu-miR-710	-0.25	-0.48	N/A
IGJ	ENST00000254801.4	immunoglobulin J polypeptide, linker protein for immunoglobulin alpha and mu polypeptides	5	Sites in UTR	1	0	1	0	0	mmu-miR-710	-0.25	-0.25	N/A
MYOZ3	ENST00000297130.4	myozenin 3	8	Sites in UTR	1	1	0	0	0	mmu-miR-710	-0.25	-0.25	N/A
GBP2	ENST00000370466.3	guanylate binding protein 2, interferon-inducible	1309	Sites in UTR	1	1	0	0	0	mmu-miR-710	-0.25	-0.27	N/A
TNFRSF10B	ENST00000276431.4	tumor necrosis factor receptor superfamily, member 10b	828	Sites in UTR	1	0	1	0	0	mmu-miR-710	-0.25	-0.34	N/A
C21orf91	ENST00000400558.3	chromosome 21 open reading frame 91	998	Sites in UTR	1	1	0	0	0	mmu-miR-710	-0.25	-0.29	N/A
ACSS2	ENST00000336325.4	acyl-CoA synthetase short-chain family member 2	4548	Sites in UTR	1	1	0	0	0	mmu-miR-710	-0.25	-0.25	N/A
DAPP1	ENST00000296414.7	dual adaptor of phosphotyrosine and 3-phosphoinositides	5	Sites in UTR	1	0	1	0	1	mmu-miR-710	-0.25	-0.25	N/A
ZSWIM7	ENST00000486655.1	zinc finger, SWIM-type containing 7	656	Sites in UTR	1	0	1	0	0	mmu-miR-710	-0.25	-0.25	N/A
AZI2	ENST00000479665.1	5-azacytidine induced 2	530	Sites in UTR	1	1	0	0	0	mmu-miR-710	-0.25	-0.42	N/A
LIN52	ENST00000555028.1	lin-52 homolog (C. elegans)	116	Sites in UTR	1	0	1	0	1	mmu-miR-710	-0.25	-0.27	N/A
PPP2R1B	ENST00000527614.1	protein phosphatase 2, regulatory subunit A, beta	341	Sites in UTR	2	0	0	2	0	mmu-miR-710	-0.25	-0.28	N/A
HIGD2A	ENST00000274787.2	HIG1 hypoxia inducible domain family, member 2A	898	Sites in UTR	1	0	1	0	0	mmu-miR-710	-0.25	-0.25	N/A
POLR2H	ENST00000456318.1	polymerase (RNA) II (DNA directed) polypeptide H	3413	Sites in UTR	1	0	1	0	0	mmu-miR-710	-0.25	-0.25	N/A
STT3B	ENST00000295770.2	STT3B, subunit of the oligosaccharyltransferase complex (catalytic)	4458	Sites in UTR	1	1	0	0	0	mmu-miR-710	-0.25	-0.29	N/A
ZNF385B	ENST00000410066.1	zinc finger protein 385B	17	Sites in UTR	1	1	0	0	0	mmu-miR-710	-0.24	-0.24	N/A
GPD2	ENST00000540309.1	glycerol-3-phosphate dehydrogenase 2 (mitochondrial)	196	Sites in UTR	1	1	0	0	2	mmu-miR-710	-0.24	-0.25	N/A
DDX20	ENST00000369702.4	DEAD (Asp-Glu-Ala-Asp) box polypeptide 20	729	Sites in UTR	3	2	0	1	0	mmu-miR-710	-0.24	-0.69	N/A
NUP54	ENST00000264883.3	nucleoporin 54kDa	721	Sites in UTR	1	1	0	0	0	mmu-miR-710	-0.24	-0.53	N/A
DLGAP4	ENST00000373913.3	discs, large (Drosophila) homolog-associated protein 4	1188	Sites in UTR	1	1	0	0	1	mmu-miR-710	-0.24	-0.25	N/A
RSPO1	ENST00000373059.1	R-spondin 1	5	Sites in UTR	1	1	0	0	1	mmu-miR-710	-0.24	-0.24	N/A
ZNF500	ENST00000219478.6	zinc finger protein 500	14	Sites in UTR	1	1	0	0	1	mmu-miR-710	-0.24	-0.84	N/A
FAM102B	ENST00000370035.3	family with sequence similarity 102, member B	392	Sites in UTR	3	0	2	1	0	mmu-miR-710	-0.24	-0.25	N/A
AC004899.1	ENST00000596947.1	Uncharacterized protein	5	Sites in UTR	1	0	1	0	0	mmu-miR-710	-0.24	-0.24	N/A
LIN28B	ENST00000345080.4	lin-28 homolog B (C. elegans)	118	Sites in UTR	3	1	1	1	0	mmu-miR-710	-0.24	-0.24	N/A
DDX43	ENST00000370336.4	DEAD (Asp-Glu-Ala-Asp) box polypeptide 43	35	Sites in UTR	1	0	1	0	0	mmu-miR-710	-0.24	-0.24	N/A
GINM1	ENST00000367419.5	glycoprotein integral membrane 1	428	Sites in UTR	1	0	1	0	0	mmu-miR-710	-0.24	-0.27	N/A
NIPAL4	ENST00000311946.7	NIPA-like domain containing 4	17	Sites in UTR	1	1	0	0	1	mmu-miR-710	-0.24	-0.24	N/A
ZNF354C	ENST00000315475.6	zinc finger protein 354C	482	Sites in UTR	1	1	0	0	1	mmu-miR-710	-0.24	-0.24	N/A
RTP1	ENST00000312295.4	receptor (chemosensory) transporter protein 1	5	Sites in UTR	1	1	0	0	0	mmu-miR-710	-0.24	-0.24	N/A
AC012360.2	ENST00000595531.1	LOC644617 protein; Uncharacterized protein	430	Sites in UTR	1	0	1	0	0	mmu-miR-710	-0.24	-0.28	N/A
SLAMF1	ENST00000302035.6	signaling lymphocytic activation molecule family member 1	5	Sites in UTR	1	1	0	0	0	mmu-miR-710	-0.24	-0.24	N/A
ACER3	ENST00000532485.1	alkaline ceramidase 3	295	Sites in UTR	1	0	1	0	0	mmu-miR-710	-0.24	-0.24	N/A
CPEB4	ENST00000265085.5	cytoplasmic polyadenylation element binding protein 4	472	Sites in UTR	3	1	2	0	0	mmu-miR-710	-0.24	-0.32	N/A
VWC2	ENST00000340652.4	von Willebrand factor C domain containing 2	5	Sites in UTR	2	0	1	1	0	mmu-miR-710	-0.24	-0.24	N/A
KRTAP10-1	ENST00000400375.1	keratin associated protein 10-1	5	Sites in UTR	1	0	0	1	0	mmu-miR-710	-0.24	-0.24	N/A
ARL14EPL	ENST00000601302.2	ADP-ribosylation factor-like 14 effector protein-like	10	Sites in UTR	1	1	0	0	1	mmu-miR-710	-0.24	-0.54	N/A
DAB2	ENST00000339788.6	Dab, mitogen-responsive phosphoprotein, homolog 2 (Drosophila)	2866	Sites in UTR	1	1	0	0	0	mmu-miR-710	-0.24	-0.31	N/A
PPAPDC1B	ENST00000422581.2	phosphatidic acid phosphatase type 2 domain containing 1B	182	Sites in UTR	1	0	0	1	0	mmu-miR-710	-0.23	-0.23	N/A
DNAJB5	ENST00000545841.1	DnaJ (Hsp40) homolog, subfamily B, member 5	379	Sites in UTR	1	1	0	0	0	mmu-miR-710	-0.23	-0.23	N/A
CYTH3	ENST00000350796.3	cytohesin 3	248	Sites in UTR	1	1	0	0	0	mmu-miR-710	-0.23	-0.25	N/A
RXRB	ENST00000374685.4	retinoid X receptor, beta	46	Sites in UTR	2	1	0	1	1	mmu-miR-710	-0.23	-0.32	N/A
GRAMD1C	ENST00000358160.4	GRAM domain containing 1C	12	Sites in UTR	1	0	0	1	2	mmu-miR-710	-0.23	-0.23	N/A
FGF7	ENST00000267843.4	fibroblast growth factor 7	5	Sites in UTR	1	1	0	0	1	mmu-miR-710	-0.23	-0.23	N/A
PLEKHA1	ENST00000538022.1	pleckstrin homology domain containing, family A (phosphoinositide binding specific) member 1	1172	Sites in UTR	2	0	1	1	0	mmu-miR-710	-0.23	-0.25	N/A
CHIC1	ENST00000373504.6	cysteine-rich hydrophobic domain 1	16	Sites in UTR	1	0	1	0	0	mmu-miR-710	-0.23	-0.23	N/A
C15orf53	ENST00000318792.1	chromosome 15 open reading frame 53	5	Sites in UTR	1	0	1	0	0	mmu-miR-710	-0.23	-0.23	N/A
CYSTM1	ENST00000261811.4	cysteine-rich transmembrane module containing 1	2724	Sites in UTR	1	0	0	1	0	mmu-miR-710	-0.23	-0.23	N/A
MTX3	ENST00000509852.1	metaxin 3	304	Sites in UTR	1	0	1	0	2	mmu-miR-710	-0.23	-0.23	N/A
MSANTD3-TMEFF1	ENST00000502978.1	MSANTD3-TMEFF1 readthrough	234	Sites in UTR	1	0	1	0	0	mmu-miR-710	-0.23	-0.23	N/A
SRPR	ENST00000332118.6	signal recognition particle receptor (docking protein)	2980	Sites in UTR	1	0	1	0	1	mmu-miR-710	-0.23	-0.23	N/A
SLC22A18AS	ENST00000533594.1	solute carrier family 22 (organic cation transporter), member 18 antisense	5	Sites in UTR	2	0	1	1	0	mmu-miR-710	-0.23	-0.26	N/A
SYNE2	ENST00000358025.3	spectrin repeat containing, nuclear envelope 2	27	Sites in UTR	1	1	0	0	0	mmu-miR-710	-0.23	-0.25	N/A
ST8SIA3	ENST00000324000.3	ST8 alpha-N-acetyl-neuraminide alpha-2,8-sialyltransferase 3	5	Sites in UTR	2	2	0	0	1	mmu-miR-710	-0.23	-0.23	N/A
TMEM41B	ENST00000528080.1	transmembrane protein 41B	191	Sites in UTR	1	1	0	0	1	mmu-miR-710	-0.23	-0.3	N/A
TMEFF1	ENST00000374879.4	transmembrane protein with EGF-like and two follistatin-like domains 1	234	Sites in UTR	1	0	1	0	0	mmu-miR-710	-0.23	-0.23	N/A
PGM3	ENST00000513973.1	phosphoglucomutase 3	707	Sites in UTR	3	1	2	0	0	mmu-miR-710	-0.23	-0.3	N/A
GPN3	ENST00000228827.3	GPN-loop GTPase 3	1825	Sites in UTR	1	0	1	0	0	mmu-miR-710	-0.23	-0.24	N/A
DNM1L	ENST00000452533.2	dynamin 1-like	399	Sites in UTR	1	0	0	1	0	mmu-miR-710	-0.23	-0.23	N/A
PRRT1	ENST00000211413.5	proline-rich transmembrane protein 1	19	Sites in UTR	1	0	1	0	0	mmu-miR-710	-0.23	-0.23	N/A
TICAM2	ENST00000408996.4	toll-like receptor adaptor molecule 2	202	Sites in UTR	1	1	0	0	1	mmu-miR-710	-0.23	-0.32	N/A
KLK11	ENST00000600362.1	kallikrein-related peptidase 11	5	Sites in UTR	1	0	0	1	0	mmu-miR-710	-0.23	-0.23	N/A
CXADR	ENST00000356275.6	coxsackie virus and adenovirus receptor	56	Sites in UTR	1	1	0	0	0	mmu-miR-710	-0.23	-0.23	N/A
SMIM18	ENST00000517349.1	small integral membrane protein 18	5	Sites in UTR	1	0	0	1	0	mmu-miR-710	-0.23	-0.23	N/A
TMEM88	ENST00000301599.6	transmembrane protein 88	5	Sites in UTR	1	0	0	1	0	mmu-miR-710	-0.23	-0.23	N/A
MPZL3	ENST00000278949.4	myelin protein zero-like 3	59	Sites in UTR	1	0	1	0	0	mmu-miR-710	-0.22	-0.23	N/A
KRTAP10-5	ENST00000400372.1	keratin associated protein 10-5	5	Sites in UTR	1	0	0	1	0	mmu-miR-710	-0.22	-0.22	N/A
TRIM35	ENST00000305364.4	tripartite motif containing 35	470	Sites in UTR	1	0	1	0	1	mmu-miR-710	-0.22	-0.22	N/A
RBBP4	ENST00000373493.5	retinoblastoma binding protein 4	486	Sites in UTR	2	1	1	0	0	mmu-miR-710	-0.22	-0.24	N/A
LRRC3	ENST00000291592.4	leucine rich repeat containing 3	176	Sites in UTR	2	1	1	0	1	mmu-miR-710	-0.22	-0.23	N/A
SAMSN1	ENST00000400564.1	SAM domain, SH3 domain and nuclear localization signals 1	5	Sites in UTR	1	0	1	0	0	mmu-miR-710	-0.22	-0.22	N/A
PPFIA1	ENST00000253925.7	protein tyrosine phosphatase, receptor type, f polypeptide (PTPRF), interacting protein (liprin), alpha 1	760	Sites in UTR	1	1	0	0	0	mmu-miR-710	-0.22	-0.23	N/A
WTAP	ENST00000358372.4	Wilms tumor 1 associated protein	286	Sites in UTR	1	0	1	0	1	mmu-miR-710	-0.22	-0.23	N/A
TVP23B	ENST00000307767.8	trans-golgi network vesicle protein 23 homolog B (S. cerevisiae)	5	Sites in UTR	1	0	1	0	0	mmu-miR-710	-0.22	-0.22	N/A
IQCJ	ENST00000482126.1	IQ motif containing J	5	Sites in UTR	1	0	0	1	1	mmu-miR-710	-0.22	-0.22	N/A
HGD	ENST00000283871.5	homogentisate 1,2-dioxygenase	4612	Sites in UTR	1	0	1	0	0	mmu-miR-710	-0.22	-0.22	N/A
BHLHA15	ENST00000609256.1	basic helix-loop-helix family, member a15	136	Sites in UTR	2	1	1	0	1	mmu-miR-710	-0.22	-0.23	N/A
PALM2	ENST00000448454.2	paralemmin 2	35	Sites in UTR	2	0	0	2	1	mmu-miR-710	-0.22	-0.25	N/A
RILPL2	ENST00000280571.8	Rab interacting lysosomal protein-like 2	72	Sites in UTR	1	0	0	1	0	mmu-miR-710	-0.22	-0.22	N/A
EOGT	ENST00000383701.3	EGF domain-specific O-linked N-acetylglucosamine (GlcNAc) transferase	302	Sites in UTR	1	1	0	0	1	mmu-miR-710	-0.22	-0.24	N/A
C4orf46	ENST00000508457.1	chromosome 4 open reading frame 46	128	Sites in UTR	1	0	0	1	2	mmu-miR-710	-0.22	-0.26	N/A
ZNF518B	ENST00000326756.3	zinc finger protein 518B	95	Sites in UTR	1	1	0	0	1	mmu-miR-710	-0.22	-0.23	N/A
LAMP1	ENST00000332556.4	lysosomal-associated membrane protein 1	566	Sites in UTR	1	0	1	0	0	mmu-miR-710	-0.22	-0.22	N/A
IRGQ	ENST00000422989.1	immunity-related GTPase family, Q	62	Sites in UTR	1	1	0	0	0	mmu-miR-710	-0.22	-0.22	N/A
SLC30A4	ENST00000261867.4	solute carrier family 30 (zinc transporter), member 4	19	Sites in UTR	2*	1	0	0	1	mmu-miR-710	-0.22	-0.22	N/A
SASH3	ENST00000356892.3	SAM and SH3 domain containing 3	5	Sites in UTR	1	1	0	0	0	mmu-miR-710	-0.22	-0.22	N/A
DCDC2	ENST00000378450.3	doublecortin domain containing 2	11	Sites in UTR	1	0	1	0	0	mmu-miR-710	-0.22	-0.22	N/A
TLDC1	ENST00000343629.6	TBC/LysM-associated domain containing 1	545	Sites in UTR	1	1	0	0	0	mmu-miR-710	-0.22	-0.25	N/A
NHEJ1	ENST00000356853.5	nonhomologous end-joining factor 1	33	Sites in UTR	1	1	0	0	0	mmu-miR-710	-0.22	-0.43	N/A
IL22RA1	ENST00000270800.1	interleukin 22 receptor, alpha 1	5	Sites in UTR	1	1	0	0	0	mmu-miR-710	-0.22	-0.22	N/A
ACE2	ENST00000252519.3	angiotensin I converting enzyme 2	5	Sites in UTR	1	1	0	0	0	mmu-miR-710	-0.22	-0.22	N/A
SLC30A8	ENST00000427715.2	solute carrier family 30 (zinc transporter), member 8	5	Sites in UTR	2	0	1	1	0	mmu-miR-710	-0.22	-0.22	N/A
FAM168A	ENST00000064778.4	family with sequence similarity 168, member A	68	Sites in UTR	4	1	2	1	0	mmu-miR-710	-0.22	-0.3	N/A
CALN1	ENST00000329008.5	calneuron 1	5	Sites in UTR	3	1	2	0	1	mmu-miR-710	-0.22	-0.22	N/A
PQLC3	ENST00000402361.1	PQ loop repeat containing 3	26	Sites in UTR	1	0	0	1	0	mmu-miR-710	-0.22	-0.22	N/A
MRPL10	ENST00000351111.2	mitochondrial ribosomal protein L10	356	Sites in UTR	1	0	1	0	1	mmu-miR-710	-0.22	-0.22	N/A
TMED7-TICAM2	ENST00000333314.3	TMED7-TICAM2 readthrough	202	Sites in UTR	1	1	0	0	1	mmu-miR-710	-0.22	-0.3	N/A
OSM	ENST00000215781.2	oncostatin M	5	Sites in UTR	1	0	0	1	0	mmu-miR-710	-0.22	-0.22	N/A
GPR157	ENST00000377411.4	G protein-coupled receptor 157	48	Sites in UTR	1	0	1	0	0	mmu-miR-710	-0.22	-0.22	N/A
BAX	ENST00000293288.8	BCL2-associated X protein	3455	Sites in UTR	1	0	0	1	0	mmu-miR-710	-0.22	-0.22	N/A
DNAJC5B	ENST00000276570.5	DnaJ (Hsp40) homolog, subfamily C, member 5 beta	5	Sites in UTR	1	0	1	0	0	mmu-miR-710	-0.22	-0.22	N/A
LIG4	ENST00000356922.4	ligase IV, DNA, ATP-dependent	113	Sites in UTR	1	0	1	0	0	mmu-miR-710	-0.22	-0.23	N/A
MRGPRX2	ENST00000329773.2	MAS-related GPR, member X2	5	Sites in UTR	1	0	1	0	0	mmu-miR-710	-0.21	-0.21	N/A
RPTN	ENST00000316073.3	repetin	5	Sites in UTR	2	0	2	0	0	mmu-miR-710	-0.21	-0.21	N/A
ZFAND6	ENST00000261749.6	zinc finger, AN1-type domain 6	11	Sites in UTR	1	0	0	1	0	mmu-miR-710	-0.21	-0.21	N/A
KIAA1109	ENST00000388738.3	KIAA1109	591	Sites in UTR	1	0	1	0	0	mmu-miR-710	-0.21	-0.21	N/A
RBPMS2	ENST00000560606.1	RNA binding protein with multiple splicing 2	34	Sites in UTR	1	0	1	0	0	mmu-miR-710	-0.21	-0.21	N/A
CAMKK2	ENST00000538733.1	calcium/calmodulin-dependent protein kinase kinase 2, beta	1157	Sites in UTR	2	0	1	1	1	mmu-miR-710	-0.21	-0.22	N/A
ZNF398	ENST00000420008.2	zinc finger protein 398	305	Sites in UTR	1	1	0	0	1	mmu-miR-710	-0.21	-0.32	N/A
OCLN	ENST00000355237.2	occludin	5	Sites in UTR	2	0	0	2	0	mmu-miR-710	-0.21	-0.21	N/A
RP11-796G6.2	ENST00000556973.1	Uncharacterized protein	40	Sites in UTR	1	0	0	1	0	mmu-miR-710	-0.21	-0.21	N/A
SPSB4	ENST00000310546.2	splA/ryanodine receptor domain and SOCS box containing 4	419	Sites in UTR	1	0	1	0	1	mmu-miR-710	-0.21	-0.21	N/A
ESR1	ENST00000440973.1	estrogen receptor 1	5	Sites in UTR	2	1	1	0	1	mmu-miR-710	-0.21	-0.21	N/A
LGR5	ENST00000266674.5	leucine-rich repeat containing G protein-coupled receptor 5	137	Sites in UTR	1	0	1	0	1	mmu-miR-710	-0.21	-0.21	N/A
GPX7	ENST00000361314.4	glutathione peroxidase 7	49	Sites in UTR	1	0	1	0	0	mmu-miR-710	-0.21	-0.21	N/A
HELLS	ENST00000394036.1	helicase, lymphoid-specific	329	Sites in UTR	2	1	0	1	0	mmu-miR-710	-0.21	-0.4	N/A
BHLHE22	ENST00000321870.1	basic helix-loop-helix family, member e22	27	Sites in UTR	1	0	1	0	0	mmu-miR-710	-0.21	-0.21	N/A
MT2A	ENST00000561491.1	metallothionein 2A	138	Sites in UTR	1	0	0	1	0	mmu-miR-710	-0.21	-0.33	N/A
KIAA0430	ENST00000396368.3	KIAA0430	461	Sites in UTR	1	1	0	0	1	mmu-miR-710	-0.21	-0.21	N/A
OSGIN1	ENST00000343939.2	oxidative stress induced growth inhibitor 1	7	Sites in UTR	1	1	0	0	0	mmu-miR-710	-0.21	-0.21	N/A
NTNG2	ENST00000393229.3	netrin G2	15	Sites in UTR	1	0	0	1	0	mmu-miR-710	-0.21	-0.21	N/A
SLC30A9	ENST00000264451.7	solute carrier family 30 (zinc transporter), member 9	396	Sites in UTR	1	0	0	1	0	mmu-miR-710	-0.21	-0.21	N/A
SETD7	ENST00000274031.3	SET domain containing (lysine methyltransferase) 7	76	Sites in UTR	3	1	1	1	0	mmu-miR-710	-0.21	-0.25	N/A
BEND2	ENST00000380033.4	BEN domain containing 2	5	Sites in UTR	1	0	1	0	1	mmu-miR-710	-0.21	-0.21	N/A
KIF4A	ENST00000374403.3	kinesin family member 4A	259	Sites in UTR	1	1	0	0	0	mmu-miR-710	-0.21	-0.21	N/A
SLC30A7	ENST00000370112.4	solute carrier family 30 (zinc transporter), member 7	204	Sites in UTR	2	0	1	1	1	mmu-miR-710	-0.21	-0.26	N/A
FST	ENST00000396947.3	follistatin	53	Sites in UTR	1	0	1	0	0	mmu-miR-710	-0.21	-0.21	N/A
KCTD15	ENST00000284006.6	potassium channel tetramerization domain containing 15	2483	Sites in UTR	2	0	1	1	1	mmu-miR-710	-0.21	-0.23	N/A
SMG5	ENST00000361813.5	SMG5 nonsense mediated mRNA decay factor	1093	Sites in UTR	1	1	0	0	0	mmu-miR-710	-0.21	-0.21	N/A
IRX1	ENST00000302006.3	iroquois homeobox 1	5	Sites in UTR	1	0	1	0	0	mmu-miR-710	-0.21	-0.21	N/A
LIN28A	ENST00000326279.6	lin-28 homolog A (C. elegans)	5	Sites in UTR	1	1	0	0	0	mmu-miR-710	-0.21	-0.21	N/A
ARHGAP19	ENST00000358531.4	Rho GTPase activating protein 19	1051	Sites in UTR	2	1	0	1	1	mmu-miR-710	-0.2	-0.2	N/A
CNTNAP5	ENST00000431078.1	contactin associated protein-like 5	5	Sites in UTR	1	1	0	0	0	mmu-miR-710	-0.2	-0.2	N/A
SIGMAR1	ENST00000378892.1	sigma non-opioid intracellular receptor 1	591	Sites in UTR	1	0	1	0	0	mmu-miR-710	-0.2	-0.2	N/A
NPPC	ENST00000409852.1	natriuretic peptide C	9	Sites in UTR	1	0	0	1	0	mmu-miR-710	-0.2	-0.2	N/A
MED19	ENST00000337672.2	mediator complex subunit 19	25	Sites in UTR	1	0	0	1	1	mmu-miR-710	-0.2	-0.2	N/A
CHMP4C	ENST00000297265.4	charged multivesicular body protein 4C	398	Sites in UTR	1	0	1	0	0	mmu-miR-710	-0.2	-0.2	N/A
GOLGA4	ENST00000361924.2	golgin A4	7	Sites in UTR	1	0	1	0	0	mmu-miR-710	-0.2	-0.2	N/A
TAPT1	ENST00000405303.2	transmembrane anterior posterior transformation 1	105	Sites in UTR	1	1	0	0	0	mmu-miR-710	-0.2	-0.2	N/A
LCE2C	ENST00000368783.1	late cornified envelope 2C	5	Sites in UTR	1	0	0	1	0	mmu-miR-710	-0.2	-0.2	N/A
RRAS2	ENST00000537760.1	related RAS viral (r-ras) oncogene homolog 2	57	Sites in UTR	1	0	1	0	0	mmu-miR-710	-0.2	-0.2	N/A
C2CD5	ENST00000333957.4	C2 calcium-dependent domain containing 5	66	Sites in UTR	1	1	0	0	0	mmu-miR-710	-0.2	-0.2	N/A
TMEM164	ENST00000372073.1	transmembrane protein 164	711	Sites in UTR	2	1	1	0	1	mmu-miR-710	-0.2	-0.23	N/A
STYXL1	ENST00000360591.3	serine/threonine/tyrosine interacting-like 1	1060	Sites in UTR	1	0	0	1	0	mmu-miR-710	-0.2	-0.2	N/A
H3F3B	ENST00000591890.1	H3 histone, family 3B (H3.3B)	336	Sites in UTR	1	0	0	1	1	mmu-miR-710	-0.2	-0.25	N/A
ZC3HAV1L	ENST00000275766.1	zinc finger CCCH-type, antiviral 1-like	98	Sites in UTR	1	1	0	0	0	mmu-miR-710	-0.2	-0.22	N/A
PLS3	ENST00000420625.2	plastin 3	8789	Sites in UTR	2	0	1	1	0	mmu-miR-710	-0.2	-0.2	N/A
ISL1	ENST00000230658.7	ISL LIM homeobox 1	67	Sites in UTR	2	0	1	1	0	mmu-miR-710	-0.2	-0.2	N/A
KRTAP2-1	ENST00000391419.3	keratin associated protein 2-1	5	Sites in UTR	1	0	1	0	0	mmu-miR-710	-0.2	-0.2	N/A
SAMD13	ENST00000370667.3	sterile alpha motif domain containing 13	253	Sites in UTR	1	0	1	0	0	mmu-miR-710	-0.2	-0.2	N/A
DDX17	ENST00000396821.3	DEAD (Asp-Glu-Ala-Asp) box helicase 17	2204	Sites in UTR	1	1	0	0	1	mmu-miR-710	-0.2	-0.2	N/A
GDPD1	ENST00000284116.4	glycerophosphodiester phosphodiesterase domain containing 1	138	Sites in UTR	1	0	1	0	0	mmu-miR-710	-0.2	-0.21	N/A
KIAA1324L	ENST00000450689.2	KIAA1324-like	181	Sites in UTR	1	1	0	0	2	mmu-miR-710	-0.2	-0.35	N/A
SATB2	ENST00000417098.1	SATB homeobox 2	820	Sites in UTR	1	0	1	0	0	mmu-miR-710	-0.2	-0.2	N/A
RP11-57H12.6	ENST00000604534.1	TMEM56-RWDD3 protein	49	Sites in UTR	1	0	1	0	0	mmu-miR-710	-0.2	-0.2	N/A
MXRA7	ENST00000355797.3	matrix-remodelling associated 7	421	Sites in UTR	1	1	0	0	1	mmu-miR-710	-0.2	-0.3	N/A
TRIM25	ENST00000316881.4	tripartite motif containing 25	247	Sites in UTR	2	1	1	0	0	mmu-miR-710	-0.2	-0.22	N/A
CORO1C	ENST00000261401.3	coronin, actin binding protein, 1C	1970	Sites in UTR	1	1	0	0	1	mmu-miR-710	-0.2	-0.23	N/A
TRIM44	ENST00000299413.5	tripartite motif containing 44	4203	Sites in UTR	3	1	2	0	1	mmu-miR-710	-0.2	-0.25	N/A
CNIH1	ENST00000395573.4	cornichon family AMPA receptor auxiliary protein 1	2182	Sites in UTR	1	0	0	1	1	mmu-miR-710	-0.2	-0.2	N/A
KIAA1958	ENST00000337530.6	KIAA1958	117	Sites in UTR	3	1	0	2	1	mmu-miR-710	-0.2	-0.2	N/A
FAM117B	ENST00000392238.2	family with sequence similarity 117, member B	245	Sites in UTR	1	0	1	0	0	mmu-miR-710	-0.2	-0.2	N/A
SPEF2	ENST00000509059.1	sperm flagellar 2	35	Sites in UTR	1	1	0	0	0	mmu-miR-710	-0.2	-0.2	N/A
DLG5	ENST00000372391.2	discs, large homolog 5 (Drosophila)	10	Sites in UTR	1	1	0	0	0	mmu-miR-710	-0.2	-0.2	N/A
PRRG4	ENST00000257836.3	proline rich Gla (G-carboxyglutamic acid) 4 (transmembrane)	47	Sites in UTR	2	0	1	1	1	mmu-miR-710	-0.2	-0.21	N/A
GPM6A	ENST00000280187.7	glycoprotein M6A	335	Sites in UTR	1	0	1	0	0	mmu-miR-710	-0.2	-0.2	N/A
IL15RA	ENST00000379971.1	interleukin 15 receptor, alpha	36	Sites in UTR	1	0	1	0	1	mmu-miR-710	-0.2	-0.23	N/A
VAMP1	ENST00000361716.3	vesicle-associated membrane protein 1 (synaptobrevin 1)	8	Sites in UTR	1	0	1	0	1	mmu-miR-710	-0.2	-0.2	N/A
ITGAL	ENST00000356798.6	integrin, alpha L (antigen CD11A (p180), lymphocyte function-associated antigen 1; alpha polypeptide)	340	Sites in UTR	1	1	0	0	0	mmu-miR-710	-0.2	-0.2	N/A
RBM10	ENST00000345781.6	RNA binding motif protein 10	1186	Sites in UTR	1	0	1	0	0	mmu-miR-710	-0.2	-0.2	N/A
CYP7B1	ENST00000310193.3	cytochrome P450, family 7, subfamily B, polypeptide 1	53	Sites in UTR	1	1	0	0	0	mmu-miR-710	-0.2	-0.22	N/A
ZNF582	ENST00000301310.4	zinc finger protein 582	57	Sites in UTR	1	0	0	1	0	mmu-miR-710	-0.2	-0.22	N/A
ADAMTS3	ENST00000286657.4	ADAM metallopeptidase with thrombospondin type 1 motif, 3	5	Sites in UTR	2	0	1	1	1	mmu-miR-710	-0.2	-0.2	N/A
CCDC102A	ENST00000258214.2	coiled-coil domain containing 102A	481	Sites in UTR	1	0	0	1	0	mmu-miR-710	-0.2	-0.2	N/A
PSMG4	ENST00000473000.2	proteasome (prosome, macropain) assembly chaperone 4	1452	Sites in UTR	1	0	1	0	1	mmu-miR-710	-0.19	-0.2	N/A
COX6B2	ENST00000590900.1	cytochrome c oxidase subunit VIb polypeptide 2 (testis)	5	Sites in UTR	1	0	1	0	0	mmu-miR-710	-0.19	-0.2	N/A
ATXN7	ENST00000295900.6	ataxin 7	264	Sites in UTR	2	1	0	1	2	mmu-miR-710	-0.19	-0.28	N/A
NUBPL	ENST00000281081.7	nucleotide binding protein-like	7	Sites in UTR	2	1	1	0	0	mmu-miR-710	-0.19	-0.19	N/A
EGFL6	ENST00000380602.3	EGF-like-domain, multiple 6	5	Sites in UTR	1	0	1	0	0	mmu-miR-710	-0.19	-0.19	N/A
TAS1R3	ENST00000339381.5	taste receptor, type 1, member 3	7	Sites in UTR	1	0	1	0	0	mmu-miR-710	-0.19	-0.19	N/A
CSRP3	ENST00000265968.3	cysteine and glycine-rich protein 3 (cardiac LIM protein)	5	Sites in UTR	1	0	1	0	0	mmu-miR-710	-0.19	-0.19	N/A
OSBPL9	ENST00000371710.3	oxysterol binding protein-like 9	4836	Sites in UTR	1	0	0	1	0	mmu-miR-710	-0.19	-0.19	N/A
VMA21	ENST00000330374.6	VMA21 vacuolar H+-ATPase homolog (S. cerevisiae)	2162	Sites in UTR	1	0	1	0	1	mmu-miR-710	-0.19	-0.2	N/A
PDIA4	ENST00000286091.4	protein disulfide isomerase family A, member 4	4336	Sites in UTR	1	0	0	1	0	mmu-miR-710	-0.19	-0.2	N/A
AC012215.1	ENST00000437887.1	Uncharacterized protein	31	Sites in UTR	1	1	0	0	0	mmu-miR-710	-0.19	-0.19	N/A
ESAM	ENST00000278927.5	endothelial cell adhesion molecule	29	Sites in UTR	1	0	0	1	0	mmu-miR-710	-0.19	-0.19	N/A
CERS6	ENST00000305747.6	ceramide synthase 6	1932	Sites in UTR	1	0	0	1	2	mmu-miR-710	-0.19	-0.25	N/A
APBB2	ENST00000295974.8	amyloid beta (A4) precursor protein-binding, family B, member 2	704	Sites in UTR	1	1	0	0	0	mmu-miR-710	-0.19	-0.2	N/A
IGFBP5	ENST00000233813.4	insulin-like growth factor binding protein 5	10709	Sites in UTR	2	2	0	0	0	mmu-miR-710	-0.19	-0.34	N/A
PAXIP1	ENST00000404141.1	PAX interacting (with transcription-activation domain) protein 1	19	Sites in UTR	1	0	1	0	0	mmu-miR-710	-0.19	-0.19	N/A
AMOTL2	ENST00000249883.5	angiomotin like 2	78	Sites in UTR	1	1	0	0	0	mmu-miR-710	-0.19	-0.19	N/A
TGIF2	ENST00000373874.2	TGFB-induced factor homeobox 2	192	Sites in UTR	2	1	1	0	0	mmu-miR-710	-0.19	-0.25	N/A
TMC2	ENST00000358864.1	transmembrane channel-like 2	5	Sites in UTR	1	1	0	0	0	mmu-miR-710	-0.19	-0.19	N/A
LILRA6	ENST00000391735.3	leukocyte immunoglobulin-like receptor, subfamily A (with TM domain), member 6	5	Sites in UTR	1	0	1	0	0	mmu-miR-710	-0.19	-0.19	N/A
OR51E1	ENST00000396952.5	olfactory receptor, family 51, subfamily E, member 1	5	Sites in UTR	1	0	1	0	0	mmu-miR-710	-0.19	-0.19	N/A
ARL8B	ENST00000419534.2	ADP-ribosylation factor-like 8B	664	Sites in UTR	1	0	0	1	1	mmu-miR-710	-0.19	-0.21	N/A
AGPAT5	ENST00000285518.6	1-acylglycerol-3-phosphate O-acyltransferase 5	879	Sites in UTR	2	1	0	1	0	mmu-miR-710	-0.19	-0.28	N/A
KCNJ2	ENST00000243457.3	potassium inwardly-rectifying channel, subfamily J, member 2	5	Sites in UTR	1	1	0	0	0	mmu-miR-710	-0.19	-0.19	N/A
CD99L2	ENST00000370377.3	CD99 molecule-like 2	303	Sites in UTR	1	1	0	0	2	mmu-miR-710	-0.19	-0.19	N/A
STAC	ENST00000273183.3	SH3 and cysteine rich domain	172	Sites in UTR	1	1	0	0	0	mmu-miR-710	-0.19	-0.19	N/A
PSME3	ENST00000541124.1	proteasome (prosome, macropain) activator subunit 3 (PA28 gamma; Ki)	3605	Sites in UTR	1	0	1	0	0	mmu-miR-710	-0.19	-0.19	N/A
PDE6A	ENST00000255266.5	phosphodiesterase 6A, cGMP-specific, rod, alpha	5	Sites in UTR	1	0	0	1	0	mmu-miR-710	-0.19	-0.19	N/A
ZNF862	ENST00000223210.4	zinc finger protein 862	7	Sites in UTR	1	1	0	0	0	mmu-miR-710	-0.19	-0.19	N/A
C1QL2	ENST00000272520.3	complement component 1, q subcomponent-like 2	5	Sites in UTR	1	1	0	0	0	mmu-miR-710	-0.19	-0.19	N/A
ARHGAP35	ENST00000404338.3	Rho GTPase activating protein 35	278	Sites in UTR	2	1	1	0	0	mmu-miR-710	-0.19	-0.19	N/A
PALLD	ENST00000261509.6	palladin, cytoskeletal associated protein	4423	Sites in UTR	2	2	0	0	0	mmu-miR-710	-0.19	-0.19	N/A
KLHL5	ENST00000261425.3	kelch-like family member 5	366	Sites in UTR	1	0	1	0	0	mmu-miR-710	-0.19	-0.19	N/A
CNOT6	ENST00000393356.1	CCR4-NOT transcription complex, subunit 6	300	Sites in UTR	1	0	1	0	0	mmu-miR-710	-0.19	-0.19	N/A
DBNL	ENST00000494774.1	drebrin-like	1802	Sites in UTR	1	0	0	1	0	mmu-miR-710	-0.19	-0.19	N/A
PHF6	ENST00000332070.3	PHD finger protein 6	630	Sites in UTR	2	1	0	1	0	mmu-miR-710	-0.19	-0.19	N/A
APOA1BP	ENST00000368234.3	apolipoprotein A-I binding protein	5830	Sites in UTR	1	0	1	0	0	mmu-miR-710	-0.19	-0.39	N/A
ACOX1	ENST00000293217.5	acyl-CoA oxidase 1, palmitoyl	287	Sites in UTR	1	0	1	0	0	mmu-miR-710	-0.19	-0.21	N/A
CMTM6	ENST00000205636.3	CKLF-like MARVEL transmembrane domain containing 6	169	Sites in UTR	2	1	1	0	0	mmu-miR-710	-0.19	-0.33	N/A
IER5	ENST00000367577.4	immediate early response 5	11212	Sites in UTR	3	0	2	1	2	mmu-miR-710	-0.19	-0.26	N/A
CMKLR1	ENST00000312143.7	chemokine-like receptor 1	5	Sites in UTR	1	1	0	0	1	mmu-miR-710	-0.19	-0.19	N/A
POLR3GL	ENST00000369314.1	polymerase (RNA) III (DNA directed) polypeptide G (32kD)-like	11	Sites in UTR	1	0	1	0	0	mmu-miR-710	-0.19	-0.19	N/A
B4GALT5	ENST00000371711.4	UDP-Gal:betaGlcNAc beta 1,4- galactosyltransferase, polypeptide 5	1000	Sites in UTR	1	1	0	0	1	mmu-miR-710	-0.19	-0.19	N/A
DNAJC7	ENST00000457167.4	DnaJ (Hsp40) homolog, subfamily C, member 7	25	Sites in UTR	1	0	1	0	0	mmu-miR-710	-0.19	-0.19	N/A
ENAM	ENST00000396073.3	enamelin	5	Sites in UTR	1	1	0	0	0	mmu-miR-710	-0.19	-0.19	N/A
FAM3D	ENST00000358781.2	family with sequence similarity 3, member D	5	Sites in UTR	1	0	0	1	0	mmu-miR-710	-0.19	-0.19	N/A
C8orf4	ENST00000315792.3	chromosome 8 open reading frame 4	3820	Sites in UTR	1	0	1	0	0	mmu-miR-710	-0.19	-0.19	N/A
T	ENST00000296946.2	T, brachyury homolog (mouse)	23	Sites in UTR	1	0	1	0	0	mmu-miR-710	-0.18	-0.18	N/A
FANK1	ENST00000368695.1	fibronectin type III and ankyrin repeat domains 1	5	Sites in UTR	1	0	0	1	0	mmu-miR-710	-0.18	-0.18	N/A
LY6G5B	ENST00000375864.4	lymphocyte antigen 6 complex, locus G5B	200	Sites in UTR	1	0	0	1	1	mmu-miR-710	-0.18	-0.18	N/A
CES3	ENST00000543856.1	carboxylesterase 3	10	Sites in UTR	1	0	0	1	0	mmu-miR-710	-0.18	-0.18	N/A
NCOA6	ENST00000374796.2	nuclear receptor coactivator 6	984	Sites in UTR	1	0	0	1	0	mmu-miR-710	-0.18	-0.18	N/A
ARPP19	ENST00000566423.1	cAMP-regulated phosphoprotein, 19kDa	1316	Sites in UTR	3	1	1	1	1	mmu-miR-710	-0.18	-0.49	N/A
DSG2	ENST00000261590.8	desmoglein 2	810	Sites in UTR	1	0	1	0	0	mmu-miR-710	-0.18	-0.18	N/A
SKI	ENST00000378536.4	v-ski avian sarcoma viral oncogene homolog	613	Sites in UTR	1	1	0	0	2	mmu-miR-710	-0.18	-0.18	N/A
ATPAF1	ENST00000576409.1	ATP synthase mitochondrial F1 complex assembly factor 1	1637	Sites in UTR	1	0	1	0	0	mmu-miR-710	-0.18	-0.18	N/A
SNCAIP	ENST00000261368.8	synuclein, alpha interacting protein	236	Sites in UTR	1	0	1	0	0	mmu-miR-710	-0.18	-0.18	N/A
VWA5A	ENST00000456829.2	von Willebrand factor A domain containing 5A	35	Sites in UTR	1	0	1	0	0	mmu-miR-710	-0.18	-0.2	N/A
MR1	ENST00000367580.5	major histocompatibility complex, class I-related	107	Sites in UTR	2	1	1	0	0	mmu-miR-710	-0.18	-0.31	N/A
MUSK	ENST00000374438.1	muscle, skeletal, receptor tyrosine kinase	8	Sites in UTR	1	1	0	0	0	mmu-miR-710	-0.18	-0.54	N/A
ISCA1	ENST00000375991.4	iron-sulfur cluster assembly 1	5	Sites in UTR	1	0	1	0	1	mmu-miR-710	-0.18	-0.18	N/A
FZD4	ENST00000531380.1	frizzled family receptor 4	5	Sites in UTR	2	0	0	2	0	mmu-miR-710	-0.18	-0.18	N/A
GABRA4	ENST00000264318.3	gamma-aminobutyric acid (GABA) A receptor, alpha 4	5	Sites in UTR	2	0	1	1	1	mmu-miR-710	-0.18	-0.18	N/A
APOL6	ENST00000409652.4	apolipoprotein L, 6	5	Sites in UTR	1	0	0	1	0	mmu-miR-710	-0.18	-0.18	N/A
EPHA7	ENST00000369303.4	EPH receptor A7	213	Sites in UTR	1	1	0	0	0	mmu-miR-710	-0.18	-0.18	N/A
LIPH	ENST00000296252.4	lipase, member H	18	Sites in UTR	1	0	1	0	0	mmu-miR-710	-0.18	-0.18	N/A
PHF23	ENST00000320316.3	PHD finger protein 23	1775	Sites in UTR	1	0	0	1	0	mmu-miR-710	-0.18	-0.18	N/A
JAK2	ENST00000381652.3	Janus kinase 2	17	Sites in UTR	1	0	1	0	0	mmu-miR-710	-0.18	-0.18	N/A
RAB26	ENST00000210187.6	RAB26, member RAS oncogene family	799	Sites in UTR	1	0	1	0	0	mmu-miR-710	-0.18	-0.18	N/A
CLASP2	ENST00000539981.1	cytoplasmic linker associated protein 2	554	Sites in UTR	1	1	0	0	0	mmu-miR-710	-0.18	-0.23	N/A
EDAR	ENST00000409271.1	ectodysplasin A receptor	7	Sites in UTR	1	0	1	0	1	mmu-miR-710	-0.18	-0.18	N/A
FOXA3	ENST00000302177.2	forkhead box A3	906	Sites in UTR	1	0	0	1	0	mmu-miR-710	-0.18	-0.18	N/A
BAALC	ENST00000438105.2	brain and acute leukemia, cytoplasmic	137	Sites in UTR	1	0	1	0	0	mmu-miR-710	-0.18	-0.22	N/A
HFE	ENST00000357618.5	hemochromatosis	563	Sites in UTR	2	0	1	1	0	mmu-miR-710	-0.18	-0.18	N/A
BLOC1S4	ENST00000320776.3	biogenesis of lysosomal organelles complex-1, subunit 4, cappuccino	2383	Sites in UTR	1	0	0	1	0	mmu-miR-710	-0.18	-0.18	N/A
SMYD2	ENST00000366957.5	SET and MYND domain containing 2	1381	Sites in UTR	1	0	0	1	0	mmu-miR-710	-0.18	-0.18	N/A
RFX4	ENST00000229387.5	regulatory factor X, 4 (influences HLA class II expression)	5	Sites in UTR	1	1	0	0	0	mmu-miR-710	-0.18	-0.18	N/A
PGGT1B	ENST00000419445.1	protein geranylgeranyltransferase type I, beta subunit	25	Sites in UTR	1	1	0	0	1	mmu-miR-710	-0.18	-0.35	N/A
MEX3B	ENST00000558133.1	mex-3 RNA binding family member B	1401	Sites in UTR	1	0	0	1	0	mmu-miR-710	-0.18	-0.18	N/A
TJP2	ENST00000453658.2	tight junction protein 2	527	Sites in UTR	1	1	0	0	0	mmu-miR-710	-0.18	-0.18	N/A
RPL7L1	ENST00000493763.1	ribosomal protein L7-like 1	824	Sites in UTR	1	0	0	1	0	mmu-miR-710	-0.18	-0.18	N/A
HS3ST3B1	ENST00000360954.2	heparan sulfate (glucosamine) 3-O-sulfotransferase 3B1	1489	Sites in UTR	1	0	0	1	0	mmu-miR-710	-0.18	-0.18	N/A
NXPH2	ENST00000272641.3	neurexophilin 2	82	Sites in UTR	2	0	1	1	0	mmu-miR-710	-0.18	-0.19	N/A
MYO1B	ENST00000339514.4	myosin IB	3042	Sites in UTR	1	0	1	0	1	mmu-miR-710	-0.18	-0.18	N/A
ABHD10	ENST00000494817.1	abhydrolase domain containing 10	929	Sites in UTR	1	0	0	1	0	mmu-miR-710	-0.18	-0.18	N/A
2019-03-05	ENST00000358935.2	membrane-associated ring finger (C3HC4) 5	881	Sites in UTR	2	1	1	0	0	mmu-miR-710	-0.18	-0.27	N/A
DBN1	ENST00000512501.1	drebrin 1	9937	Sites in UTR	1	0	1	0	0	mmu-miR-710	-0.18	-0.18	N/A
GABRP	ENST00000519385.1	gamma-aminobutyric acid (GABA) A receptor, pi	5	Sites in UTR	2	0	1	1	0	mmu-miR-710	-0.18	-0.26	N/A
TOR1AIP2	ENST00000367612.3	torsin A interacting protein 2	569	Sites in UTR	3	1	2	0	0	mmu-miR-710	-0.18	-0.33	N/A
MS4A7	ENST00000358246.1	membrane-spanning 4-domains, subfamily A, member 7	5	Sites in UTR	1	0	1	0	0	mmu-miR-710	-0.18	-0.18	N/A
PIAS2	ENST00000585916.1	protein inhibitor of activated STAT, 2	194	Sites in UTR	1	1	0	0	1	mmu-miR-710	-0.18	-0.25	N/A
MAT2A	ENST00000306434.3	methionine adenosyltransferase II, alpha	8	Sites in UTR	1	0	1	0	1	mmu-miR-710	-0.18	-0.18	N/A
FLJ45079	ENST00000374983.2		5	Sites in UTR	1	0	0	1	0	mmu-miR-710	-0.18	-0.18	N/A
CDC14A	ENST00000370125.2	cell division cycle 14A	123	Sites in UTR	1	1	0	0	0	mmu-miR-710	-0.18	-0.18	N/A
IZUMO3	ENST00000543880.2	IZUMO family member 3	5	Sites in UTR	1	0	0	1	0	mmu-miR-710	-0.18	-0.18	N/A
GLT8D1	ENST00000478968.2	glycosyltransferase 8 domain containing 1	229	Sites in UTR	1	0	0	1	0	mmu-miR-710	-0.18	-0.18	N/A
C16orf72	ENST00000327827.7	chromosome 16 open reading frame 72	379	Sites in UTR	3	0	1	2	0	mmu-miR-710	-0.18	-0.27	N/A
ADIPOR2	ENST00000357103.4	adiponectin receptor 2	138	Sites in UTR	1	1	0	0	0	mmu-miR-710	-0.18	-0.19	N/A
GOLT1B	ENST00000540141.1	golgi transport 1B	848	Sites in UTR	1	0	0	1	0	mmu-miR-710	-0.17	-0.17	N/A
TBCA	ENST00000306388.6	tubulin folding cofactor A	3605	Sites in UTR	1	0	1	0	0	mmu-miR-710	-0.17	-0.17	N/A
NRXN1	ENST00000342183.5	neurexin 1	5	Sites in UTR	1	1	0	0	0	mmu-miR-710	-0.17	-0.17	N/A
FAM49B	ENST00000519824.2	family with sequence similarity 49, member B	52	Sites in UTR	1	0	0	1	0	mmu-miR-710	-0.17	-0.17	N/A
TRMT1L	ENST00000367504.3	tRNA methyltransferase 1 homolog (S. cerevisiae)-like	410	Sites in UTR	1	0	1	0	1	mmu-miR-710	-0.17	-0.19	N/A
ANKRD22	ENST00000371930.4	ankyrin repeat domain 22	5	Sites in UTR	2	0	2	0	0	mmu-miR-710	-0.17	-0.26	N/A
RALGPS2	ENST00000367635.3	Ral GEF with PH domain and SH3 binding motif 2	201	Sites in UTR	4	0	1	3	0	mmu-miR-710	-0.17	-0.21	N/A
UBN2	ENST00000473989.3	ubinuclein 2	238	Sites in UTR	6	1	3	2	0	mmu-miR-710	-0.17	-0.19	N/A
GJA3	ENST00000241125.3	gap junction protein, alpha 3, 46kDa	244	Sites in UTR	1	0	1	0	0	mmu-miR-710	-0.17	-0.17	N/A
YARS	ENST00000373477.4	tyrosyl-tRNA synthetase	1227	Sites in UTR	1	0	0	1	3	mmu-miR-710	-0.17	-0.17	N/A
SLIT2	ENST00000504154.1	slit homolog 2 (Drosophila)	579	Sites in UTR	1	0	1	0	0	mmu-miR-710	-0.17	-0.17	N/A
ADRB1	ENST00000369295.2	adrenoceptor beta 1	12	Sites in UTR	1	0	1	0	0	mmu-miR-710	-0.17	-0.17	N/A
SCAMP3	ENST00000302631.3	secretory carrier membrane protein 3	446	Sites in UTR	1	0	0	1	0	mmu-miR-710	-0.17	-0.17	N/A
KIAA1456	ENST00000524591.2	KIAA1456	24	Sites in UTR	3	1	1	1	0	mmu-miR-710	-0.17	-0.21	N/A
DRAM1	ENST00000258534.8	DNA-damage regulated autophagy modulator 1	4884	Sites in UTR	1	0	0	1	0	mmu-miR-710	-0.17	-0.17	N/A
SLC19A2	ENST00000236137.5	solute carrier family 19 (thiamine transporter), member 2	229	Sites in UTR	1	1	0	0	0	mmu-miR-710	-0.17	-0.17	N/A
COL17A1	ENST00000353479.5	collagen, type XVII, alpha 1	5	Sites in UTR	1	1	0	0	0	mmu-miR-710	-0.17	-0.17	N/A
ENTPD4	ENST00000358689.4	ectonucleoside triphosphate diphosphohydrolase 4	465	Sites in UTR	1	1	0	0	0	mmu-miR-710	-0.17	-0.24	N/A
ATG4C	ENST00000317868.4	autophagy related 4C, cysteine peptidase	82	Sites in UTR	1	0	0	1	0	mmu-miR-710	-0.17	-0.2	N/A
RAD54B	ENST00000297592.5	RAD54 homolog B (S. cerevisiae)	36	Sites in UTR	1	0	1	0	0	mmu-miR-710	-0.17	-0.18	N/A
OSTC	ENST00000512478.2	oligosaccharyltransferase complex subunit (non-catalytic)	8403	Sites in UTR	1	0	1	0	0	mmu-miR-710	-0.17	-0.18	N/A
MED11	ENST00000575284.1	mediator complex subunit 11	9	Sites in UTR	1	0	1	0	1	mmu-miR-710	-0.17	-0.32	N/A
ZCCHC17	ENST00000344147.5	zinc finger, CCHC domain containing 17	100	Sites in UTR	1	0	1	0	1	mmu-miR-710	-0.17	-0.17	N/A
CYP2S1	ENST00000310054.4	cytochrome P450, family 2, subfamily S, polypeptide 1	150	Sites in UTR	1	0	0	1	0	mmu-miR-710	-0.17	-0.17	N/A
PLA2G2F	ENST00000375102.3	phospholipase A2, group IIF	5	Sites in UTR	1	0	1	0	0	mmu-miR-710	-0.17	-0.17	N/A
ASCL4	ENST00000342331.4	achaete-scute complex homolog 4 (Drosophila)	5	Sites in UTR	1	0	0	1	0	mmu-miR-710	-0.17	-0.17	N/A
ST8SIA1	ENST00000396037.4	ST8 alpha-N-acetyl-neuraminide alpha-2,8-sialyltransferase 1	5	Sites in UTR	1	0	0	1	1	mmu-miR-710	-0.17	-0.17	N/A
BCL2L12	ENST00000246784.3	BCL2-like 12 (proline rich)	355	Sites in UTR	1	0	0	1	0	mmu-miR-710	-0.17	-0.17	N/A
ANKRD28	ENST00000399451.2	ankyrin repeat domain 28	798	Sites in UTR	1	0	0	1	0	mmu-miR-710	-0.17	-0.17	N/A
ANGEL2	ENST00000535388.1	angel homolog 2 (Drosophila)	218	Sites in UTR	1	0	1	0	0	mmu-miR-710	-0.17	-0.17	N/A
PNN	ENST00000216832.4	pinin, desmosome associated protein	858	Sites in UTR	2	1	1	0	0	mmu-miR-710	-0.17	-0.48	N/A
ARL6IP6	ENST00000326446.5	ADP-ribosylation-like factor 6 interacting protein 6	1454	Sites in UTR	1	0	0	1	0	mmu-miR-710	-0.17	-0.17	N/A
FAM78A	ENST00000372269.3	family with sequence similarity 78, member A	7	Sites in UTR	1	0	1	0	1	mmu-miR-710	-0.17	-0.17	N/A
C16orf47	ENST00000358463.2	chromosome 16 open reading frame 47	8	Sites in UTR	1	0	0	1	1	mmu-miR-710	-0.17	-0.17	N/A
CCNJL	ENST00000393977.3	cyclin J-like	66	Sites in UTR	2	1	1	0	1	mmu-miR-710	-0.17	-0.24	N/A
LHX1	ENST00000254457.5	LIM homeobox 1	15	Sites in UTR	1	0	0	1	0	mmu-miR-710	-0.17	-0.17	N/A
WRB	ENST00000333781.5	tryptophan rich basic protein	496	Sites in UTR	1	0	1	0	0	mmu-miR-710	-0.17	-0.17	N/A
OXA1L	ENST00000285848.5	oxidase (cytochrome c) assembly 1-like	317	Sites in UTR	1	0	1	0	0	mmu-miR-710	-0.17	-0.17	N/A
FCGR2A	ENST00000271450.6	Fc fragment of IgG, low affinity IIa, receptor (CD32)	5	Sites in UTR	1	0	1	0	0	mmu-miR-710	-0.17	-0.17	N/A
GAS2	ENST00000454584.2	growth arrest-specific 2	13	Sites in UTR	1	0	1	0	0	mmu-miR-710	-0.17	-0.19	N/A
MEGF9	ENST00000373930.3	multiple EGF-like-domains 9	689	Sites in UTR	1	0	0	1	1	mmu-miR-710	-0.17	-0.17	N/A
SMIM19	ENST00000438528.3	small integral membrane protein 19	265	Sites in UTR	1	0	1	0	0	mmu-miR-710	-0.17	-0.36	N/A
TMPRSS11BNL	ENST00000432593.3	TMPRSS11B N-terminal like	5	Sites in UTR	1	0	1	0	0	mmu-miR-710	-0.17	-0.17	N/A
HNMT	ENST00000280097.3	histamine N-methyltransferase	530	Sites in UTR	1	0	0	1	1	mmu-miR-710	-0.17	-0.18	N/A
FAM195B	ENST00000576679.1	family with sequence similarity 195, member B	164	Sites in UTR	1	0	1	0	0	mmu-miR-710	-0.17	-0.17	N/A
SET	ENST00000372692.4	SET nuclear oncogene	763	Sites in UTR	1	0	0	1	0	mmu-miR-710	-0.17	-0.17	N/A
DHRS9	ENST00000602501.1	dehydrogenase/reductase (SDR family) member 9	5	Sites in UTR	1	0	1	0	0	mmu-miR-710	-0.17	-0.17	N/A
TNFSF11	ENST00000405262.2	tumor necrosis factor (ligand) superfamily, member 11	12	Sites in UTR	1	0	1	0	0	mmu-miR-710	-0.17	-0.17	N/A
RAMP1	ENST00000254661.4	receptor (G protein-coupled) activity modifying protein 1	392	Sites in UTR	1	0	0	1	0	mmu-miR-710	-0.17	-0.17	N/A
GPR125	ENST00000334304.5	G protein-coupled receptor 125	1042	Sites in UTR	1	0	1	0	0	mmu-miR-710	-0.17	-0.17	N/A
IP6K1	ENST00000468463.1	inositol hexakisphosphate kinase 1	406	Sites in UTR	2	0	2	0	0	mmu-miR-710	-0.17	-0.29	N/A
LRIG1	ENST00000273261.3	leucine-rich repeats and immunoglobulin-like domains 1	241	Sites in UTR	1	1	0	0	0	mmu-miR-710	-0.17	-0.17	N/A
ZFYVE27	ENST00000453958.2	zinc finger, FYVE domain containing 27	565	Sites in UTR	1	1	0	0	0	mmu-miR-710	-0.17	-0.17	N/A
CES4A	ENST00000540947.2	carboxylesterase 4A	30	Sites in UTR	2	0	0	2	0	mmu-miR-710	-0.17	-0.22	N/A
PRKG1	ENST00000373985.1	protein kinase, cGMP-dependent, type I	12	Sites in UTR	2	1	0	1	0	mmu-miR-710	-0.17	-0.17	N/A
CD200	ENST00000315711.8	CD200 molecule	5	Sites in UTR	1	0	0	1	0	mmu-miR-710	-0.17	-0.17	N/A
SPRY2	ENST00000377102.1	sprouty homolog 2 (Drosophila)	139	Sites in UTR	1	0	0	1	0	mmu-miR-710	-0.17	-0.17	N/A
KCTD7	ENST00000275532.3	potassium channel tetramerization domain containing 7	693	Sites in UTR	2	0	1	1	3	mmu-miR-710	-0.17	-0.22	N/A
ZC2HC1C	ENST00000238686.8	zinc finger, C2HC-type containing 1C	48	Sites in UTR	2	0	2	0	0	mmu-miR-710	-0.16	-0.32	N/A
KPNA3	ENST00000261667.3	karyopherin alpha 3 (importin alpha 4)	104	Sites in UTR	1	1	0	0	0	mmu-miR-710	-0.16	-0.21	N/A
IFRG15	ENST00000553856.1	Homo sapiens torsin A interacting protein 2 (TOR1AIP2), transcript variant 1, mRNA.	482	Sites in UTR	1	0	1	0	0	mmu-miR-710	-0.16	-0.17	N/A
ZNF597	ENST00000301744.4	zinc finger protein 597	159	Sites in UTR	1	1	0	0	0	mmu-miR-710	-0.16	-0.2	N/A
SLC25A44	ENST00000359511.4	solute carrier family 25, member 44	760	Sites in UTR	1	0	0	1	0	mmu-miR-710	-0.16	-0.17	N/A
RELT	ENST00000064780.2	RELT tumor necrosis factor receptor	412	Sites in UTR	1	0	0	1	0	mmu-miR-710	-0.16	-0.16	N/A
SLC38A11	ENST00000303735.4	solute carrier family 38, member 11	5	Sites in UTR	3	0	3	0	0	mmu-miR-710	-0.16	-0.16	N/A
TMEM19	ENST00000266673.5	transmembrane protein 19	1378	Sites in UTR	1	0	1	0	0	mmu-miR-710	-0.16	-0.16	N/A
THSD7B	ENST00000409968.1	thrombospondin, type I, domain containing 7B	5	Sites in UTR	1	1	0	0	0	mmu-miR-710	-0.16	-0.16	N/A
COL22A1	ENST00000303045.6	collagen, type XXII, alpha 1	5	Sites in UTR	1	1	0	0	0	mmu-miR-710	-0.16	-0.16	N/A
CD8A	ENST00000456996.2	CD8a molecule	34	Sites in UTR	1	0	1	0	0	mmu-miR-710	-0.16	-0.16	N/A
CTBS	ENST00000370630.5	chitobiase, di-N-acetyl-	33	Sites in UTR	1	0	1	0	0	mmu-miR-710	-0.16	-0.16	N/A
PDGFRA	ENST00000257290.5	platelet-derived growth factor receptor, alpha polypeptide	39	Sites in UTR	2	1	1	0	2	mmu-miR-710	-0.16	-0.16	N/A
PRKCSH	ENST00000252455.2	protein kinase C substrate 80K-H	3617	Sites in UTR	1	0	0	1	0	mmu-miR-710	-0.16	-0.16	N/A
WIPI2	ENST00000288828.4	WD repeat domain, phosphoinositide interacting 2	1038	Sites in UTR	1	0	0	1	1	mmu-miR-710	-0.16	-0.19	N/A
GRPEL2	ENST00000416916.2	GrpE-like 2, mitochondrial (E. coli)	79	Sites in UTR	1	0	1	0	0	mmu-miR-710	-0.16	-0.16	N/A
GPR27	ENST00000304411.2	G protein-coupled receptor 27	781	Sites in UTR	1	0	1	0	0	mmu-miR-710	-0.16	-0.16	N/A
CPSF7	ENST00000340437.4	cleavage and polyadenylation specific factor 7, 59kDa	1283	Sites in UTR	1	0	1	0	2	mmu-miR-710	-0.16	-0.16	N/A
SLC16A9	ENST00000395348.3	solute carrier family 16, member 9	7	Sites in UTR	2	0	1	1	0	mmu-miR-710	-0.16	-0.16	N/A
IGSF5	ENST00000380588.4	immunoglobulin superfamily, member 5	7	Sites in UTR	1	0	0	1	0	mmu-miR-710	-0.16	-0.16	N/A
DKFZP434E1119	ENST00000598970.1		5	Sites in UTR	1	0	0	1	0	mmu-miR-710	-0.16	-0.16	N/A
KIAA0226L	ENST00000378781.3	KIAA0226-like	21	Sites in UTR	1	0	1	0	1	mmu-miR-710	-0.16	-0.16	N/A
SCML4	ENST00000369022.2	sex comb on midleg-like 4 (Drosophila)	10	Sites in UTR	1	0	1	0	0	mmu-miR-710	-0.16	-0.16	N/A
CD2	ENST00000369478.3	CD2 molecule	5	Sites in UTR	1	0	1	0	0	mmu-miR-710	-0.16	-0.16	N/A
POLR2G	ENST00000301788.7	polymerase (RNA) II (DNA directed) polypeptide G	6306	Sites in UTR	1	0	0	1	0	mmu-miR-710	-0.16	-0.16	N/A
RFX3	ENST00000382004.3	regulatory factor X, 3 (influences HLA class II expression)	37	Sites in UTR	2	1	0	1	3	mmu-miR-710	-0.16	-0.26	N/A
AFF2	ENST00000370460.2	AF4/FMR2 family, member 2	8	Sites in UTR	3	2	1	0	1	mmu-miR-710	-0.16	-0.18	N/A
NPHP1	ENST00000316534.4	nephronophthisis 1 (juvenile)	26	Sites in UTR	1	0	1	0	2	mmu-miR-710	-0.16	-0.16	N/A
MLLT1	ENST00000252674.7	myeloid/lymphoid or mixed-lineage leukemia (trithorax homolog, Drosophila); translocated to, 1	33	Sites in UTR	1	1	0	0	1	mmu-miR-710	-0.16	-0.19	N/A
LPGAT1	ENST00000366997.4	lysophosphatidylglycerol acyltransferase 1	135	Sites in UTR	3	1	2	0	0	mmu-miR-710	-0.16	-0.22	N/A
EML3	ENST00000394773.2	echinoderm microtubule associated protein like 3	48	Sites in UTR	1	0	1	0	0	mmu-miR-710	-0.16	-0.16	N/A
PRKAG3	ENST00000439262.2	protein kinase, AMP-activated, gamma 3 non-catalytic subunit	5	Sites in UTR	1	0	1	0	0	mmu-miR-710	-0.16	-0.16	N/A
SEC14L5	ENST00000251170.7	SEC14-like 5 (S. cerevisiae)	5	Sites in UTR	2	0	0	2	0	mmu-miR-710	-0.16	-0.16	N/A
AL009178.1	ENST00000597278.1	Uncharacterized protein; cDNA FLJ43200 fis, clone FEBRA2007793	5	Sites in UTR	1	0	1	0	1	mmu-miR-710	-0.16	-0.16	N/A
SQLE	ENST00000265896.5	squalene epoxidase	957	Sites in UTR	1	0	0	1	0	mmu-miR-710	-0.16	-0.16	N/A
STOM	ENST00000286713.2	stomatin	444	Sites in UTR	1	0	0	1	0	mmu-miR-710	-0.16	-0.16	N/A
GP2	ENST00000302555.5	glycoprotein 2 (zymogen granule membrane)	29	Sites in UTR	1	0	0	1	0	mmu-miR-710	-0.16	-0.19	N/A
SERBP1	ENST00000370994.4	SERPINE1 mRNA binding protein 1	926	Sites in UTR	2	1	1	0	0	mmu-miR-710	-0.16	-0.18	N/A
TMEM230	ENST00000379277.2	transmembrane protein 230	57	Sites in UTR	1	0	1	0	0	mmu-miR-710	-0.16	-0.19	N/A
SGCB	ENST00000381431.5	sarcoglycan, beta (43kDa dystrophin-associated glycoprotein)	1795	Sites in UTR	1	0	0	1	0	mmu-miR-710	-0.16	-0.16	N/A
TNIP1	ENST00000520931.1	TNFAIP3 interacting protein 1	334	Sites in UTR	1	0	1	0	0	mmu-miR-710	-0.16	-0.16	N/A
UHMK1	ENST00000538489.1	U2AF homology motif (UHM) kinase 1	48	Sites in UTR	5	1	3	1	0	mmu-miR-710	-0.16	-0.28	N/A
STK36	ENST00000295709.3	serine/threonine kinase 36	218	Sites in UTR	1	0	0	1	0	mmu-miR-710	-0.16	-0.17	N/A
FAM81A	ENST00000288228.5	family with sequence similarity 81, member A	53	Sites in UTR	1	1	0	0	0	mmu-miR-710	-0.16	-0.25	N/A
CEBPG	ENST00000284000.4	CCAAT/enhancer binding protein (C/EBP), gamma	360	Sites in UTR	1	0	0	1	1	mmu-miR-710	-0.16	-0.17	N/A
LOH12CR1	ENST00000314565.4	loss of heterozygosity, 12, chromosomal region 1	135	Sites in UTR	1	1	0	0	0	mmu-miR-710	-0.16	-0.3	N/A
TMEM56	ENST00000370203.4	transmembrane protein 56	113	Sites in UTR	2	1	0	1	0	mmu-miR-710	-0.16	-0.24	N/A
GSG1L	ENST00000380898.2	GSG1-like	5	Sites in UTR	1	1	0	0	0	mmu-miR-710	-0.16	-0.16	N/A
KCNQ3	ENST00000388996.4	potassium voltage-gated channel, KQT-like subfamily, member 3	5	Sites in UTR	2	0	1	1	2	mmu-miR-710	-0.16	-0.16	N/A
TBC1D2B	ENST00000409931.3	TBC1 domain family, member 2B	5	Sites in UTR	2	0	1	1	2	mmu-miR-710	-0.16	-0.16	N/A
EYA1	ENST00000388742.4	eyes absent homolog 1 (Drosophila)	222	Sites in UTR	1	0	0	1	0	mmu-miR-710	-0.16	-0.16	N/A
LRRTM2	ENST00000274711.6	leucine rich repeat transmembrane neuronal 2	5	Sites in UTR	1	1	0	0	0	mmu-miR-710	-0.16	-0.16	N/A
MFAP1	ENST00000267812.3	microfibrillar-associated protein 1	882	Sites in UTR	1	0	1	0	1	mmu-miR-710	-0.16	-0.16	N/A
YTHDF1	ENST00000370339.3	YTH domain family, member 1	748	Sites in UTR	1	0	1	0	0	mmu-miR-710	-0.16	-0.19	N/A
FAM149A	ENST00000227065.4	family with sequence similarity 149, member A	7	Sites in UTR	1	0	1	0	1	mmu-miR-710	-0.16	-0.19	N/A
FBRS	ENST00000356166.6	fibrosin	1334	Sites in UTR	1	0	1	0	1	mmu-miR-710	-0.16	-0.16	N/A
CAV2	ENST00000222693.4	caveolin 2	1191	Sites in UTR	1	0	0	1	0	mmu-miR-710	-0.16	-0.16	N/A
XKR4	ENST00000327381.6	XK, Kell blood group complex subunit-related family, member 4	5	Sites in UTR	2	0	2	0	1	mmu-miR-710	-0.16	-0.16	N/A
EIF5B	ENST00000289371.6	eukaryotic translation initiation factor 5B	188	Sites in UTR	1	0	1	0	0	mmu-miR-710	-0.16	-0.16	N/A
NFYB	ENST00000240055.3	nuclear transcription factor Y, beta	375	Sites in UTR	1	0	0	1	0	mmu-miR-710	-0.16	-0.16	N/A
OCRL	ENST00000371113.4	oculocerebrorenal syndrome of Lowe	818	Sites in UTR	1	0	1	0	1	mmu-miR-710	-0.16	-0.16	N/A
RBM47	ENST00000319592.4	RNA binding motif protein 47	264	Sites in UTR	2	0	2	0	0	mmu-miR-710	-0.16	-0.16	N/A
WARS2	ENST00000369426.5	tryptophanyl tRNA synthetase 2, mitochondrial	205	Sites in UTR	1	0	0	1	0	mmu-miR-710	-0.16	-0.17	N/A
BTG3	ENST00000339775.6	BTG family, member 3	3656	Sites in UTR	1	0	0	1	0	mmu-miR-710	-0.16	-0.16	N/A
ERMP1	ENST00000381506.3	endoplasmic reticulum metallopeptidase 1	53	Sites in UTR	1	0	1	0	1	mmu-miR-710	-0.16	-0.18	N/A
LYVE1	ENST00000256178.3	lymphatic vessel endothelial hyaluronan receptor 1	5	Sites in UTR	1	0	0	1	0	mmu-miR-710	-0.15	-0.15	N/A
RP5-850E9.3	ENST00000488788.2	Uncharacterized protein	10	Sites in UTR	1	0	1	0	1	mmu-miR-710	-0.15	-0.15	N/A
CLTC	ENST00000269122.3	clathrin, heavy chain (Hc)	10702	Sites in UTR	2	0	1	1	1	mmu-miR-710	-0.15	-0.22	N/A
GPRIN3	ENST00000609438.1	GPRIN family member 3	213	Sites in UTR	2	1	1	0	0	mmu-miR-710	-0.15	-0.16	N/A
RFX6	ENST00000332958.2	regulatory factor X, 6	14	Sites in UTR	1	0	0	1	0	mmu-miR-710	-0.15	-0.15	N/A
ALDH1A2	ENST00000249750.4	aldehyde dehydrogenase 1 family, member A2	401	Sites in UTR	1	0	0	1	0	mmu-miR-710	-0.15	-0.15	N/A
HSPA13	ENST00000285667.3	heat shock protein 70kDa family, member 13	2175	Sites in UTR	2	0	0	2	0	mmu-miR-710	-0.15	-0.2	N/A
PARD6G	ENST00000353265.3	par-6 family cell polarity regulator gamma	172	Sites in UTR	1	0	1	0	0	mmu-miR-710	-0.15	-0.19	N/A
ST6GAL2	ENST00000361686.4	ST6 beta-galactosamide alpha-2,6-sialyltranferase 2	5	Sites in UTR	2	0	2	0	0	mmu-miR-710	-0.15	-0.15	N/A
LCE2D	ENST00000368784.1	late cornified envelope 2D	5	Sites in UTR	1	0	0	1	0	mmu-miR-710	-0.15	-0.15	N/A
ASCL5	ENST00000449188.2	achaete-scute complex homolog 5 (Drosophila)	12	Sites in UTR	1	0	1	0	1	mmu-miR-710	-0.15	-0.28	N/A
SASS6	ENST00000287482.5	spindle assembly 6 homolog (C. elegans)	796	Sites in UTR	1	0	1	0	0	mmu-miR-710	-0.15	-0.15	N/A
ANKHD1	ENST00000360839.2	ankyrin repeat and KH domain containing 1	247	Sites in UTR	1	0	0	1	0	mmu-miR-710	-0.15	-0.15	N/A
TTC24	ENST00000368236.3	tetratricopeptide repeat domain 24	5	Sites in UTR	1	0	0	1	0	mmu-miR-710	-0.15	-0.15	N/A
PLXDC2	ENST00000377252.4	plexin domain containing 2	506	Sites in UTR	5	2	1	2	3	mmu-miR-710	-0.15	-0.35	N/A
RAB3B	ENST00000371655.3	RAB3B, member RAS oncogene family	611	Sites in UTR	1	0	1	0	0	mmu-miR-710	-0.15	-0.15	N/A
SYNRG	ENST00000339208.6	synergin, gamma	106	Sites in UTR	1	1	0	0	2	mmu-miR-710	-0.15	-0.15	N/A
HTR4	ENST00000377888.3	5-hydroxytryptamine (serotonin) receptor 4, G protein-coupled	5	Sites in UTR	1	0	0	1	0	mmu-miR-710	-0.15	-0.15	N/A
GNL3L	ENST00000336470.4	guanine nucleotide binding protein-like 3 (nucleolar)-like	151	Sites in UTR	1	1	0	0	1	mmu-miR-710	-0.15	-0.36	N/A
KDELR3	ENST00000216014.4	KDEL (Lys-Asp-Glu-Leu) endoplasmic reticulum protein retention receptor 3	329	Sites in UTR	1	0	1	0	0	mmu-miR-710	-0.15	-0.16	N/A
SCNN1B	ENST00000343070.2	sodium channel, non-voltage-gated 1, beta subunit	5	Sites in UTR	1	0	1	0	0	mmu-miR-710	-0.15	-0.15	N/A
RNF2	ENST00000367510.3	ring finger protein 2	414	Sites in UTR	1	0	1	0	0	mmu-miR-710	-0.15	-0.19	N/A
COL14A1	ENST00000297848.3	collagen, type XIV, alpha 1	117	Sites in UTR	2	0	1	1	0	mmu-miR-710	-0.15	-0.16	N/A
AC069547.2	ENST00000596442.1	Uncharacterized protein	5	Sites in UTR	1	0	1	0	0	mmu-miR-710	-0.15	-0.15	N/A
GATSL3	ENST00000407689.3	GATS protein-like 3	20	Sites in UTR	1	0	1	0	0	mmu-miR-710	-0.15	-0.2	N/A
PIKFYVE	ENST00000264380.4	phosphoinositide kinase, FYVE finger containing	107	Sites in UTR	1	0	1	0	0	mmu-miR-710	-0.15	-0.17	N/A
RBPJ	ENST00000504907.1	recombination signal binding protein for immunoglobulin kappa J region	70	Sites in UTR	1	0	0	1	0	mmu-miR-710	-0.15	-0.15	N/A
SOS2	ENST00000216373.5	son of sevenless homolog 2 (Drosophila)	70	Sites in UTR	1	0	0	1	0	mmu-miR-710	-0.15	-0.15	N/A
METTL8	ENST00000375258.4	methyltransferase like 8	124	Sites in UTR	4*	0	1	2	1	mmu-miR-710	-0.15	-0.23	N/A
KCNK17	ENST00000453413.2	potassium channel, subfamily K, member 17	5	Sites in UTR	1	0	0	1	0	mmu-miR-710	-0.15	-0.15	N/A
CAB39L	ENST00000355854.4	calcium binding protein 39-like	12	Sites in UTR	1	1	0	0	0	mmu-miR-710	-0.15	-0.4	N/A
ACKR3	ENST00000272928.3	atypical chemokine receptor 3	991	Sites in UTR	1	0	0	1	0	mmu-miR-710	-0.15	-0.15	N/A
GSK3B	ENST00000264235.8	glycogen synthase kinase 3 beta	498	Sites in UTR	3	1	2	0	3	mmu-miR-710	-0.15	-0.26	N/A
FASTKD3	ENST00000264669.5	FAST kinase domains 3	252	Sites in UTR	1	0	1	0	0	mmu-miR-710	-0.15	-0.15	N/A
SLC22A24	ENST00000326192.5	solute carrier family 22, member 24	5	Sites in UTR	1	0	1	0	0	mmu-miR-710	-0.15	-0.15	N/A
SLC25A46	ENST00000355943.3	solute carrier family 25, member 46	391	Sites in UTR	1	0	0	1	0	mmu-miR-710	-0.15	-0.15	N/A
USP54	ENST00000339859.4	ubiquitin specific peptidase 54	143	Sites in UTR	1	0	1	0	0	mmu-miR-710	-0.15	-0.15	N/A
SHROOM2	ENST00000380913.3	shroom family member 2	121	Sites in UTR	1	1	0	0	2	mmu-miR-710	-0.15	-0.17	N/A
HBS1L	ENST00000367837.5	HBS1-like (S. cerevisiae)	2367	Sites in UTR	2	0	1	1	0	mmu-miR-710	-0.15	-0.27	N/A
ZC2HC1A	ENST00000263849.4	zinc finger, C2HC-type containing 1A	176	Sites in UTR	1	1	0	0	0	mmu-miR-710	-0.15	-0.24	N/A
XPO1	ENST00000401558.2	exportin 1 (CRM1 homolog, yeast)	404	Sites in UTR	1	0	1	0	0	mmu-miR-710	-0.15	-0.19	N/A
DHX32	ENST00000368721.1	DEAH (Asp-Glu-Ala-His) box polypeptide 32	268	Sites in UTR	1	0	0	1	0	mmu-miR-710	-0.15	-0.15	N/A
ACP2	ENST00000256997.3	acid phosphatase 2, lysosomal	235	Sites in UTR	1	0	0	1	0	mmu-miR-710	-0.15	-0.15	N/A
H2AFX	ENST00000530167.1	H2A histone family, member X	1339	Sites in UTR	1	0	0	1	0	mmu-miR-710	-0.15	-0.15	N/A
TFCP2L1	ENST00000263707.5	transcription factor CP2-like 1	36	Sites in UTR	1	0	0	1	0	mmu-miR-710	-0.15	-0.15	N/A
BCL6B	ENST00000293805.5	B-cell CLL/lymphoma 6, member B	7	Sites in UTR	1	1	0	0	1	mmu-miR-710	-0.15	-0.15	N/A
TNFSF10	ENST00000420541.2	tumor necrosis factor (ligand) superfamily, member 10	28	Sites in UTR	1	0	1	0	0	mmu-miR-710	-0.15	-0.15	N/A
G3BP2	ENST00000395719.3	GTPase activating protein (SH3 domain) binding protein 2	4413	Sites in UTR	1	0	1	0	0	mmu-miR-710	-0.15	-0.15	N/A
RASL10A	ENST00000401450.3	RAS-like, family 10, member A	5	Sites in UTR	1	0	0	1	0	mmu-miR-710	-0.15	-0.15	N/A
DNAJC24	ENST00000465995.1	DnaJ (Hsp40) homolog, subfamily C, member 24	424	Sites in UTR	1	0	0	1	0	mmu-miR-710	-0.15	-0.16	N/A
WDR78	ENST00000371026.3	WD repeat domain 78	10	Sites in UTR	2	0	1	1	0	mmu-miR-710	-0.15	-0.16	N/A
ARPC3	ENST00000228825.7	actin related protein 2/3 complex, subunit 3, 21kDa	323	Sites in UTR	1	0	1	0	0	mmu-miR-710	-0.15	-0.29	N/A
TMEM179	ENST00000556573.1	transmembrane protein 179	5	Sites in UTR	2	0	2	0	0	mmu-miR-710	-0.15	-0.26	N/A
KLHL11	ENST00000319121.3	kelch-like family member 11	16	Sites in UTR	2	1	1	0	0	mmu-miR-710	-0.15	-0.22	N/A
EGR1	ENST00000239938.4	early growth response 1	1956	Sites in UTR	1	0	0	1	0	mmu-miR-710	-0.15	-0.15	N/A
C2CD2	ENST00000329623.7	C2 calcium-dependent domain containing 2	106	Sites in UTR	2	1	1	0	0	mmu-miR-710	-0.15	-0.2	N/A
ABL1	ENST00000318560.5	c-abl oncogene 1, non-receptor tyrosine kinase	1188	Sites in UTR	1	0	1	0	0	mmu-miR-710	-0.15	-0.15	N/A
RCBTB1	ENST00000258646.3	regulator of chromosome condensation (RCC1) and BTB (POZ) domain containing protein 1	9	Sites in UTR	1	0	0	1	0	mmu-miR-710	-0.15	-0.15	N/A
CBFA2T2	ENST00000375279.2	core-binding factor, runt domain, alpha subunit 2; translocated to, 2	107	Sites in UTR	2	0	2	0	0	mmu-miR-710	-0.15	-0.17	N/A
MARCKSL1	ENST00000329421.7	MARCKS-like 1	1382	Sites in UTR	1	0	0	1	0	mmu-miR-710	-0.15	-0.17	N/A
HEMK1	ENST00000232854.4	HemK methyltransferase family member 1	99	Sites in UTR	3	1	2	0	1	mmu-miR-710	-0.15	-0.42	N/A
MRPS7	ENST00000245539.6	mitochondrial ribosomal protein S7	6109	Sites in UTR	1	0	0	1	0	mmu-miR-710	-0.15	-0.15	N/A
TNFRSF18	ENST00000379268.2	tumor necrosis factor receptor superfamily, member 18	5	Sites in UTR	1	0	1	0	0	mmu-miR-710	-0.15	-0.15	N/A
STARD4	ENST00000512160.1	StAR-related lipid transfer (START) domain containing 4	767	Sites in UTR	2	0	1	1	1	mmu-miR-710	-0.15	-0.2	N/A
PGAP1	ENST00000354764.4	post-GPI attachment to proteins 1	106	Sites in UTR	2	0	0	2	1	mmu-miR-710	-0.15	-0.17	N/A
DFFA	ENST00000377038.3	DNA fragmentation factor, 45kDa, alpha polypeptide	665	Sites in UTR	1	0	0	1	0	mmu-miR-710	-0.15	-0.19	N/A
LCOR	ENST00000371103.3	ligand dependent nuclear receptor corepressor	94	Sites in UTR	2	1	0	1	2	mmu-miR-710	-0.15	-0.15	N/A
BCL6	ENST00000406870.2	B-cell CLL/lymphoma 6	20	Sites in UTR	2	0	0	2	0	mmu-miR-710	-0.14	-0.14	N/A
CYSLTR2	ENST00000282018.3	cysteinyl leukotriene receptor 2	5	Sites in UTR	1	0	1	0	0	mmu-miR-710	-0.14	-0.14	N/A
LDB3	ENST00000542786.1	LIM domain binding 3	33	Sites in UTR	1	0	1	0	0	mmu-miR-710	-0.14	-0.14	N/A
OSBPL11	ENST00000296220.5	oxysterol binding protein-like 11	101	Sites in UTR	1	0	0	1	1	mmu-miR-710	-0.14	-0.14	N/A
ST6GALNAC4	ENST00000335791.5	ST6 (alpha-N-acetyl-neuraminyl-2,3-beta-galactosyl-1,3)-N-acetylgalactosaminide alpha-2,6-sialyltransferase 4	178	Sites in UTR	1	0	0	1	0	mmu-miR-710	-0.14	-0.14	N/A
DNAH2	ENST00000572933.1	dynein, axonemal, heavy chain 2	8	Sites in UTR	1	0	1	0	0	mmu-miR-710	-0.14	-0.14	N/A
CELF2	ENST00000379261.4	CUGBP, Elav-like family member 2	45	Sites in UTR	1	1	0	0	0	mmu-miR-710	-0.14	-0.14	N/A
CLCC1	ENST00000356970.2	chloride channel CLIC-like 1	849	Sites in UTR	1	1	0	0	0	mmu-miR-710	-0.14	-0.5	N/A
FGF2	ENST00000264498.3	fibroblast growth factor 2 (basic)	123	Sites in UTR	2	1	0	1	3	mmu-miR-710	-0.14	-0.35	N/A
OPRK1	ENST00000265572.3	opioid receptor, kappa 1	5	Sites in UTR	1	1	0	0	0	mmu-miR-710	-0.14	-0.14	N/A
SLC31A2	ENST00000259392.3	solute carrier family 31 (copper transporter), member 2	110	Sites in UTR	1	0	1	0	0	mmu-miR-710	-0.14	-0.14	N/A
APMAP	ENST00000447138.1	adipocyte plasma membrane associated protein	186	Sites in UTR	1	0	0	1	0	mmu-miR-710	-0.14	-0.14	N/A
TANC1	ENST00000263635.6	tetratricopeptide repeat, ankyrin repeat and coiled-coil containing 1	618	Sites in UTR	1	0	1	0	0	mmu-miR-710	-0.14	-0.15	N/A
HELZ	ENST00000358691.5	helicase with zinc finger	571	Sites in UTR	3	1	1	1	1	mmu-miR-710	-0.14	-0.19	N/A
CTDNEP1	ENST00000574322.1	CTD nuclear envelope phosphatase 1	2165	Sites in UTR	1	0	1	0	0	mmu-miR-710	-0.14	-0.21	N/A
TNFRSF12A	ENST00000326577.4	tumor necrosis factor receptor superfamily, member 12A	266	Sites in UTR	1	0	0	1	0	mmu-miR-710	-0.14	-0.14	N/A
UACA	ENST00000322954.6	uveal autoantigen with coiled-coil domains and ankyrin repeats	82	Sites in UTR	1	1	0	0	0	mmu-miR-710	-0.14	-0.28	N/A
ZNF324B	ENST00000336614.4	zinc finger protein 324B	19	Sites in UTR	3	0	2	1	0	mmu-miR-710	-0.14	-0.24	N/A
ARHGEF33	ENST00000409978.1	Rho guanine nucleotide exchange factor (GEF) 33	9	Sites in UTR	1	0	1	0	0	mmu-miR-710	-0.14	-0.14	N/A
C4orf40	ENST00000344526.5	chromosome 4 open reading frame 40	5	Sites in UTR	1	0	0	1	0	mmu-miR-710	-0.14	-0.14	N/A
SLC31A1	ENST00000374212.4	solute carrier family 31 (copper transporter), member 1	171	Sites in UTR	1	0	1	0	0	mmu-miR-710	-0.14	-0.14	N/A
GRIK2	ENST00000413795.1	glutamate receptor, ionotropic, kainate 2	28	Sites in UTR	1	1	0	0	1	mmu-miR-710	-0.14	-0.14	N/A
MITF	ENST00000328528.6	microphthalmia-associated transcription factor	593	Sites in UTR	1	0	1	0	0	mmu-miR-710	-0.14	-0.14	N/A
RSBN1	ENST00000261441.5	round spermatid basic protein 1	54	Sites in UTR	1	0	0	1	1	mmu-miR-710	-0.14	-0.15	N/A
PCNX	ENST00000304743.2	pecanex homolog (Drosophila)	458	Sites in UTR	4	1	1	2	0	mmu-miR-710	-0.14	-0.2	N/A
PTPLB	ENST00000383657.5	protein tyrosine phosphatase-like (proline instead of catalytic arginine), member b	1275	Sites in UTR	1	0	1	0	1	mmu-miR-710	-0.14	-0.15	N/A
GCSAM	ENST00000308910.4	germinal center-associated, signaling and motility	5	Sites in UTR	1	0	0	1	1	mmu-miR-710	-0.14	-0.14	N/A
SH3BP4	ENST00000392011.2	SH3-domain binding protein 4	783	Sites in UTR	2	0	2	0	2	mmu-miR-710	-0.14	-0.14	N/A
CSNK2B-LY6G5B-1181	ENST00000375880.2	Uncharacterized protein	200	Sites in UTR	1	0	0	1	1	mmu-miR-710	-0.14	-0.14	N/A
SIAH3	ENST00000400405.2	siah E3 ubiquitin protein ligase family member 3	5	Sites in UTR	1	1	0	0	1	mmu-miR-710	-0.14	-0.14	N/A
TNK1	ENST00000570896.1	tyrosine kinase, non-receptor, 1	51	Sites in UTR	1	0	0	1	1	mmu-miR-710	-0.14	-0.14	N/A
ADA	ENST00000372874.4	adenosine deaminase	116	Sites in UTR	1	0	0	1	0	mmu-miR-710	-0.14	-0.14	N/A
GOLPH3L	ENST00000271732.3	golgi phosphoprotein 3-like	274	Sites in UTR	1	0	0	1	1	mmu-miR-710	-0.14	-0.17	N/A
BET1L	ENST00000325147.9	Bet1 golgi vesicular membrane trafficking protein-like	702	Sites in UTR	2	0	2	0	1	mmu-miR-710	-0.14	-0.26	N/A
C2orf43	ENST00000440866.2	chromosome 2 open reading frame 43	398	Sites in UTR	1	0	0	1	0	mmu-miR-710	-0.14	-0.14	N/A
AQP10	ENST00000484864.1	aquaporin 10	21	Sites in UTR	2	0	2	0	0	mmu-miR-710	-0.14	-0.14	N/A
PLA2R1	ENST00000283243.7	phospholipase A2 receptor 1, 180kDa	41	Sites in UTR	1	0	1	0	0	mmu-miR-710	-0.14	-0.14	N/A
PHYHIPL	ENST00000373880.4	phytanoyl-CoA 2-hydroxylase interacting protein-like	26	Sites in UTR	1	0	1	0	0	mmu-miR-710	-0.14	-0.14	N/A
KLF7	ENST00000423015.1	Kruppel-like factor 7 (ubiquitous)	737	Sites in UTR	2	0	1	1	0	mmu-miR-710	-0.14	-0.14	N/A
MPZL2	ENST00000278937.2	myelin protein zero-like 2	260	Sites in UTR	1	0	1	0	0	mmu-miR-710	-0.14	-0.21	N/A
FAM98B	ENST00000397609.2	family with sequence similarity 98, member B	850	Sites in UTR	1	0	1	0	1	mmu-miR-710	-0.14	-0.18	N/A
SDE2	ENST00000272091.7	SDE2 telomere maintenance homolog (S. pombe)	109	Sites in UTR	1	0	1	0	0	mmu-miR-710	-0.14	-0.17	N/A
TADA2A	ENST00000394395.2	transcriptional adaptor 2A	278	Sites in UTR	3	0	3	0	1	mmu-miR-710	-0.14	-0.29	N/A
DUSP1	ENST00000239223.3	dual specificity phosphatase 1	37211	Sites in UTR	1	0	0	1	0	mmu-miR-710	-0.14	-0.14	N/A
CD177	ENST00000378009.4	CD177 molecule	5	Sites in UTR	1	0	1	0	0	mmu-miR-710	-0.14	-0.14	N/A
CHRNA7	ENST00000306901.3	cholinergic receptor, nicotinic, alpha 7 (neuronal)	5	Sites in UTR	1	0	0	1	0	mmu-miR-710	-0.14	-0.14	N/A
POLR2A	ENST00000322644.6	polymerase (RNA) II (DNA directed) polypeptide A, 220kDa	7006	Sites in UTR	1	0	0	1	0	mmu-miR-710	-0.14	-0.14	N/A
TMPRSS11D	ENST00000283916.6	transmembrane protease, serine 11D	5	Sites in UTR	1	0	0	1	0	mmu-miR-710	-0.14	-0.14	N/A
GNG10	ENST00000374293.4	guanine nucleotide binding protein (G protein), gamma 10	407	Sites in UTR	1	0	0	1	0	mmu-miR-710	-0.14	-0.14	N/A
TAX1BP3	ENST00000225525.3	Tax1 (human T-cell leukemia virus type I) binding protein 3	4402	Sites in UTR	1	0	1	0	0	mmu-miR-710	-0.14	-0.14	N/A
MAP3K9	ENST00000554752.2	mitogen-activated protein kinase kinase kinase 9	44	Sites in UTR	2	1	1	0	1	mmu-miR-710	-0.14	-0.17	N/A
TEC	ENST00000381501.3	tec protein tyrosine kinase	11	Sites in UTR	1	0	0	1	1	mmu-miR-710	-0.14	-0.14	N/A
STX17	ENST00000259400.6	syntaxin 17	510	Sites in UTR	2	0	1	1	1	mmu-miR-710	-0.14	-0.17	N/A
MAP4	ENST00000383737.4	microtubule-associated protein 4	3914	Sites in UTR	2	0	2	0	0	mmu-miR-710	-0.14	-0.14	N/A
VPS37A	ENST00000324849.4	vacuolar protein sorting 37 homolog A (S. cerevisiae)	339	Sites in UTR	1	0	0	1	2	mmu-miR-710	-0.14	-0.27	N/A
CLMP	ENST00000448775.2	CXADR-like membrane protein	212	Sites in UTR	2	0	1	1	1	mmu-miR-710	-0.14	-0.14	N/A
MRPS35	ENST00000538315.1	mitochondrial ribosomal protein S35	3092	Sites in UTR	1	0	1	0	0	mmu-miR-710	-0.14	-0.14	N/A
TMOD2	ENST00000249700.4	tropomodulin 2 (neuronal)	117	Sites in UTR	2	0	0	2	0	mmu-miR-710	-0.14	-0.16	N/A
CELSR2	ENST00000271332.3	cadherin, EGF LAG seven-pass G-type receptor 2	2475	Sites in UTR	2	0	1	1	0	mmu-miR-710	-0.14	-0.14	N/A
MCF2	ENST00000520602.1	MCF.2 cell line derived transforming sequence	5	Sites in UTR	1	0	0	1	0	mmu-miR-710	-0.14	-0.14	N/A
CAT	ENST00000241052.4	catalase	4078	Sites in UTR	1	0	0	1	0	mmu-miR-710	-0.14	-0.14	N/A
GYG1	ENST00000345003.4	glycogenin 1	932	Sites in UTR	1	0	1	0	0	mmu-miR-710	-0.14	-0.14	N/A
PRR3	ENST00000376560.3	proline rich 3	1145	Sites in UTR	1	0	1	0	0	mmu-miR-710	-0.14	-0.14	N/A
MED29	ENST00000315588.5	mediator complex subunit 29	2453	Sites in UTR	1	1	0	0	0	mmu-miR-710	-0.14	-0.27	N/A
KPNA1	ENST00000344337.6	karyopherin alpha 1 (importin alpha 5)	1030	Sites in UTR	2	0	2	0	0	mmu-miR-710	-0.14	-0.16	N/A
PPM1L	ENST00000498165.1	protein phosphatase, Mg2+/Mn2+ dependent, 1L	59	Sites in UTR	2	1	1	0	1	mmu-miR-710	-0.14	-0.17	N/A
TRIB1	ENST00000311922.3	tribbles pseudokinase 1	313	Sites in UTR	1	0	0	1	1	mmu-miR-710	-0.14	-0.14	N/A
ASB1	ENST00000264607.4	ankyrin repeat and SOCS box containing 1	408	Sites in UTR	4	1	2	1	2	mmu-miR-710	-0.14	-0.34	N/A
EGFL7	ENST00000371699.1	EGF-like-domain, multiple 7	29	Sites in UTR	1	1	0	0	1	mmu-miR-710	-0.14	-0.69	N/A
ZNF324	ENST00000536459.2	zinc finger protein 324	82	Sites in UTR	2	0	1	1	0	mmu-miR-710	-0.14	-0.14	N/A
NOTCH2NL	ENST00000369340.3	notch 2 N-terminal like	5	Sites in UTR	1	1	0	0	0	mmu-miR-710	-0.14	-0.14	N/A
HRH1	ENST00000397056.1	histamine receptor H1	130	Sites in UTR	1	0	0	1	1	mmu-miR-710	-0.14	-0.16	N/A
DUSP2	ENST00000288943.4	dual specificity phosphatase 2	41	Sites in UTR	1	0	0	1	2	mmu-miR-710	-0.14	-0.16	N/A
MAFB	ENST00000373313.2	v-maf avian musculoaponeurotic fibrosarcoma oncogene homolog B	333	Sites in UTR	2	0	1	1	0	mmu-miR-710	-0.14	-0.14	N/A
MIEF1	ENST00000325301.2	mitochondrial elongation factor 1	2319	Sites in UTR	1	0	0	1	1	mmu-miR-710	-0.14	-0.19	N/A
ADRB2	ENST00000305988.4	adrenoceptor beta 2, surface	50	Sites in UTR	1	0	0	1	0	mmu-miR-710	-0.14	-0.14	N/A
CHSY1	ENST00000254190.3	chondroitin sulfate synthase 1	200	Sites in UTR	2	1	0	1	1	mmu-miR-710	-0.14	-0.2	N/A
NAA40	ENST00000377793.4	N(alpha)-acetyltransferase 40, NatD catalytic subunit	217	Sites in UTR	2	0	1	1	1	mmu-miR-710	-0.14	-0.21	N/A
ARID4B	ENST00000349213.3	AT rich interactive domain 4B (RBP1-like)	940	Sites in UTR	1	0	1	0	1	mmu-miR-710	-0.14	-0.14	N/A
DAZAP1	ENST00000336761.6	DAZ associated protein 1	3500	Sites in UTR	1	0	0	1	0	mmu-miR-710	-0.14	-0.14	N/A
IGSF10	ENST00000282466.3	immunoglobulin superfamily, member 10	191	Sites in UTR	1	0	1	0	0	mmu-miR-710	-0.14	-0.14	N/A
PROSC	ENST00000328195.3	proline synthetase co-transcribed homolog (bacterial)	414	Sites in UTR	1	0	1	0	1	mmu-miR-710	-0.14	-0.14	N/A
ICOS	ENST00000435193.1	inducible T-cell co-stimulator	5	Sites in UTR	1	0	0	1	0	mmu-miR-710	-0.14	-0.14	N/A
CIT	ENST00000392521.2	citron (rho-interacting, serine/threonine kinase 21)	134	Sites in UTR	2	0	2	0	0	mmu-miR-710	-0.14	-0.14	N/A
PAPOLG	ENST00000238714.3	poly(A) polymerase gamma	49	Sites in UTR	1	0	1	0	1	mmu-miR-710	-0.14	-0.15	N/A
SLC26A4	ENST00000265715.3	solute carrier family 26 (anion exchanger), member 4	5	Sites in UTR	1	0	0	1	0	mmu-miR-710	-0.14	-0.14	N/A
ST8SIA6	ENST00000377602.4	ST8 alpha-N-acetyl-neuraminide alpha-2,8-sialyltransferase 6	12	Sites in UTR	1	0	1	0	0	mmu-miR-710	-0.14	-0.14	N/A
TCF15	ENST00000246080.3	transcription factor 15 (basic helix-loop-helix)	5	Sites in UTR	1	0	1	0	0	mmu-miR-710	-0.14	-0.14	N/A
ELP4	ENST00000395934.2	elongator acetyltransferase complex subunit 4	282	Sites in UTR	1	0	0	1	1	mmu-miR-710	-0.14	-0.17	N/A
HUNK	ENST00000270112.2	hormonally up-regulated Neu-associated kinase	85	Sites in UTR	2	0	1	1	0	mmu-miR-710	-0.14	-0.15	N/A
PIK3CG	ENST00000359195.3	phosphatidylinositol-4,5-bisphosphate 3-kinase, catalytic subunit gamma	5	Sites in UTR	3	0	2	1	1	mmu-miR-710	-0.14	-0.27	N/A
SLC5A3	ENST00000608209.1	sodium/myo-inositol cotransporter	24	Sites in UTR	1	0	0	1	2	mmu-miR-710	-0.14	-0.18	N/A
SUSD1	ENST00000374263.3	sushi domain containing 1	68	Sites in UTR	1	0	0	1	0	mmu-miR-710	-0.14	-0.14	N/A
KLHL14	ENST00000359358.4	kelch-like family member 14	66	Sites in UTR	1	0	1	0	1	mmu-miR-710	-0.14	-0.14	N/A
NID1	ENST00000366595.3	nidogen 1	303	Sites in UTR	1	0	0	1	0	mmu-miR-710	-0.14	-0.14	N/A
POLR2M	ENST00000299638.3	polymerase (RNA) II (DNA directed) polypeptide M	21	Sites in UTR	1	0	1	0	1	mmu-miR-710	-0.14	-0.14	N/A
DIP2B	ENST00000301180.5	DIP2 disco-interacting protein 2 homolog B (Drosophila)	1613	Sites in UTR	2	1	1	0	0	mmu-miR-710	-0.13	-0.14	N/A
DAZAP2	ENST00000412716.3	DAZ associated protein 2	4265	Sites in UTR	1	0	0	1	0	mmu-miR-710	-0.13	-0.15	N/A
COG6	ENST00000455146.3	component of oligomeric golgi complex 6	122	Sites in UTR	1	0	0	1	0	mmu-miR-710	-0.13	-0.19	N/A
RGS17	ENST00000367225.2	regulator of G-protein signaling 17	11	Sites in UTR	1	1	0	0	2	mmu-miR-710	-0.13	-0.3	N/A
FCGR2B	ENST00000358671.5	Fc fragment of IgG, low affinity IIb, receptor (CD32)	5	Sites in UTR	1	0	1	0	0	mmu-miR-710	-0.13	-0.13	N/A
LRCH3	ENST00000438796.2	leucine-rich repeats and calponin homology (CH) domain containing 3	399	Sites in UTR	1	1	0	0	1	mmu-miR-710	-0.13	-0.13	N/A
CCNI2	ENST00000378731.1	cyclin I family, member 2	5	Sites in UTR	1	0	0	1	0	mmu-miR-710	-0.13	-0.13	N/A
LRRC7	ENST00000310961.5	leucine rich repeat containing 7	18	Sites in UTR	1	0	1	0	0	mmu-miR-710	-0.13	-0.13	N/A
BAZ1B	ENST00000339594.4	bromodomain adjacent to zinc finger domain, 1B	40	Sites in UTR	1	0	1	0	0	mmu-miR-710	-0.13	-0.13	N/A
CYP1A1	ENST00000379727.3	cytochrome P450, family 1, subfamily A, polypeptide 1	837	Sites in UTR	1	0	1	0	1	mmu-miR-710	-0.13	-0.13	N/A
MAPK1	ENST00000215832.6	mitogen-activated protein kinase 1	630	Sites in UTR	1	0	1	0	2	mmu-miR-710	-0.13	-0.16	N/A
PAG1	ENST00000220597.4	phosphoprotein associated with glycosphingolipid microdomains 1	53	Sites in UTR	1	0	1	0	2	mmu-miR-710	-0.13	-0.14	N/A
NAA30	ENST00000556492.1	N(alpha)-acetyltransferase 30, NatC catalytic subunit	418	Sites in UTR	2	0	1	1	1	mmu-miR-710	-0.13	-0.2	N/A
DPH2	ENST00000255108.3	DPH2 homolog (S. cerevisiae)	209	Sites in UTR	1	0	1	0	0	mmu-miR-710	-0.13	-0.24	N/A
LRRC57	ENST00000397130.3	leucine rich repeat containing 57	168	Sites in UTR	1	0	1	0	0	mmu-miR-710	-0.13	-0.13	N/A
FLT3	ENST00000241453.7	fms-related tyrosine kinase 3	15	Sites in UTR	1	0	1	0	0	mmu-miR-710	-0.13	-0.13	N/A
KLHL21	ENST00000377663.3	kelch-like family member 21	45	Sites in UTR	1	0	0	1	0	mmu-miR-710	-0.13	-0.13	N/A
VNN1	ENST00000367928.4	vanin 1	5	Sites in UTR	2*	0	1	0	1	mmu-miR-710	-0.13	-0.13	N/A
LARP4B	ENST00000316157.3	La ribonucleoprotein domain family, member 4B	705	Sites in UTR	1	1	0	0	0	mmu-miR-710	-0.13	-0.34	N/A
BFAR	ENST00000261658.2	bifunctional apoptosis regulator	376	Sites in UTR	1	0	0	1	0	mmu-miR-710	-0.13	-0.14	N/A
CYS1	ENST00000381813.4	cystin 1	22	Sites in UTR	1	0	0	1	0	mmu-miR-710	-0.13	-0.13	N/A
CTNNB1	ENST00000349496.5	catenin (cadherin-associated protein), beta 1, 88kDa	7257	Sites in UTR	1	0	1	0	0	mmu-miR-710	-0.13	-0.13	N/A
SOWAHA	ENST00000378693.2	sosondowah ankyrin repeat domain family member A	138	Sites in UTR	1	1	0	0	0	mmu-miR-710	-0.13	-0.13	N/A
LASP1	ENST00000318008.6	LIM and SH3 protein 1	552	Sites in UTR	1	0	0	1	0	mmu-miR-710	-0.13	-0.14	N/A
CUEDC1	ENST00000577830.1	CUE domain containing 1	1243	Sites in UTR	1	0	1	0	1	mmu-miR-710	-0.13	-0.17	N/A
KIAA1919	ENST00000368847.4	KIAA1919	73	Sites in UTR	1	0	1	0	0	mmu-miR-710	-0.13	-0.17	N/A
FLJ20373	ENST00000414004.2		75	Sites in UTR	1	0	1	0	1	mmu-miR-710	-0.13	-0.13	N/A
RNF135	ENST00000535306.2	ring finger protein 135	65	Sites in UTR	1	0	1	0	0	mmu-miR-710	-0.13	-0.13	N/A
S1PR1	ENST00000305352.6	sphingosine-1-phosphate receptor 1	251	Sites in UTR	1	0	0	1	0	mmu-miR-710	-0.13	-0.13	N/A
DRP2	ENST00000402866.1	dystrophin related protein 2	5	Sites in UTR	2	1	1	0	2	mmu-miR-710	-0.13	-0.13	N/A
CT45A6	ENST00000491002.2	cancer/testis antigen family 45, member A6	5	Sites in UTR	1	0	0	1	0	mmu-miR-710	-0.13	-0.13	N/A
CT45A5	ENST00000463085.2	cancer/testis antigen family 45, member A5	5	Sites in UTR	1	0	0	1	0	mmu-miR-710	-0.13	-0.13	N/A
EREG	ENST00000244869.2	epiregulin	5	Sites in UTR	1	0	0	1	0	mmu-miR-710	-0.13	-0.13	N/A
LRRC49	ENST00000260382.5	leucine rich repeat containing 49	94	Sites in UTR	1	0	1	0	0	mmu-miR-710	-0.13	-0.15	N/A
RAB24	ENST00000393611.2	RAB24, member RAS oncogene family	908	Sites in UTR	1	0	0	1	0	mmu-miR-710	-0.13	-0.13	N/A
KATNBL1	ENST00000256544.3	katanin p80 subunit B-like 1	105	Sites in UTR	1	0	1	0	0	mmu-miR-710	-0.13	-0.2	N/A
PDZD3	ENST00000531114.1	PDZ domain containing 3	8	Sites in UTR	1	0	1	0	0	mmu-miR-710	-0.13	-0.13	N/A
EVI5	ENST00000370331.1	ecotropic viral integration site 5	172	Sites in UTR	1	1	0	0	1	mmu-miR-710	-0.13	-0.16	N/A
C17orf102	ENST00000357754.1	chromosome 17 open reading frame 102	5	Sites in UTR	1	0	1	0	0	mmu-miR-710	-0.13	-0.13	N/A
PP13439	ENST00000331659.2		289	Sites in UTR	1	0	0	1	0	mmu-miR-710	-0.13	-0.13	N/A
ATXN2	ENST00000550104.1	ataxin 2	7	Sites in UTR	1	0	1	0	1	mmu-miR-710	-0.13	-0.13	N/A
NIP7	ENST00000254940.5	NIP7, nucleolar pre-rRNA processing protein	659	Sites in UTR	1	0	1	0	0	mmu-miR-710	-0.13	-0.15	N/A
UFM1	ENST00000239878.4	ubiquitin-fold modifier 1	1502	Sites in UTR	1	0	0	1	0	mmu-miR-710	-0.13	-0.13	N/A
UBE3B	ENST00000434735.2	ubiquitin protein ligase E3B	916	Sites in UTR	1	0	1	0	0	mmu-miR-710	-0.13	-0.14	N/A
TWISTNB	ENST00000222567.5	TWIST neighbor	133	Sites in UTR	1	0	1	0	0	mmu-miR-710	-0.13	-0.14	N/A
IGSF3	ENST00000369486.3	immunoglobulin superfamily, member 3	141	Sites in UTR	2	1	1	0	0	mmu-miR-710	-0.13	-0.22	N/A
CPEB3	ENST00000412050.4	cytoplasmic polyadenylation element binding protein 3	48	Sites in UTR	2	0	1	1	1	mmu-miR-710	-0.13	-0.14	N/A
FOXN4	ENST00000355216.1	forkhead box N4	16	Sites in UTR	1	0	0	1	0	mmu-miR-710	-0.13	-0.13	N/A
ZC3H10	ENST00000257940.2	zinc finger CCCH-type containing 10	49	Sites in UTR	1	1	0	0	0	mmu-miR-710	-0.13	-0.13	N/A
GARNL3	ENST00000314904.5	GTPase activating Rap/RanGAP domain-like 3	117	Sites in UTR	1	0	0	1	0	mmu-miR-710	-0.13	-0.13	N/A
TTC6	ENST00000382320.3	tetratricopeptide repeat domain 6	5	Sites in UTR	1	0	1	0	0	mmu-miR-710	-0.13	-0.13	N/A
BACH1	ENST00000286800.3	BTB and CNC homology 1, basic leucine zipper transcription factor 1	273	Sites in UTR	2	0	1	1	1	mmu-miR-710	-0.13	-0.13	N/A
SLC25A32	ENST00000297578.4	solute carrier family 25 (mitochondrial folate carrier), member 32	554	Sites in UTR	2	0	1	1	0	mmu-miR-710	-0.13	-0.15	N/A
L1CAM	ENST00000370060.1	L1 cell adhesion molecule	439	Sites in UTR	1	1	0	0	0	mmu-miR-710	-0.13	-0.13	N/A
PRKCG	ENST00000263431.3	protein kinase C, gamma	5	Sites in UTR	1	0	1	0	0	mmu-miR-710	-0.13	-0.13	N/A
FYN	ENST00000368682.3	FYN oncogene related to SRC, FGR, YES	2659	Sites in UTR	1	0	1	0	0	mmu-miR-710	-0.13	-0.13	N/A
PFKFB3	ENST00000536985.1	6-phosphofructo-2-kinase/fructose-2,6-biphosphatase 3	29	Sites in UTR	1	0	1	0	3	mmu-miR-710	-0.13	-0.13	N/A
BRK1	ENST00000530758.1	BRICK1, SCAR/WAVE actin-nucleating complex subunit	1508	Sites in UTR	1	0	1	0	0	mmu-miR-710	-0.13	-0.13	N/A
SLC39A14	ENST00000381237.1	solute carrier family 39 (zinc transporter), member 14	2413	Sites in UTR	1	0	1	0	1	mmu-miR-710	-0.13	-0.13	N/A
LANCL1	ENST00000443314.1	LanC lantibiotic synthetase component C-like 1 (bacterial)	3395	Sites in UTR	2	0	1	1	0	mmu-miR-710	-0.13	-0.13	N/A
CAMSAP2	ENST00000358823.2	calmodulin regulated spectrin-associated protein family, member 2	235	Sites in UTR	1	1	0	0	0	mmu-miR-710	-0.13	-0.17	N/A
CDIP1	ENST00000564828.1	cell death-inducing p53 target 1	1857	Sites in UTR	1	0	1	0	1	mmu-miR-710	-0.13	-0.13	N/A
LCMT2	ENST00000567039.1	leucine carboxyl methyltransferase 2	274	Sites in UTR	1	0	0	1	0	mmu-miR-710	-0.13	-0.13	N/A
CLNK	ENST00000226951.6	cytokine-dependent hematopoietic cell linker	5	Sites in UTR	1	0	0	1	0	mmu-miR-710	-0.13	-0.13	N/A
SEPHS1	ENST00000545675.1	selenophosphate synthetase 1	281	Sites in UTR	1	0	1	0	1	mmu-miR-710	-0.13	-0.14	N/A
DCUN1D2	ENST00000332592.3	DCN1, defective in cullin neddylation 1, domain containing 2	17	Sites in UTR	1	0	1	0	2	mmu-miR-710	-0.13	-0.14	N/A
HOXA13	ENST00000222753.4	homeobox A13	328	Sites in UTR	3	1	1	1	0	mmu-miR-710	-0.13	-0.38	N/A
CDX1	ENST00000231656.8	caudal type homeobox 1	5	Sites in UTR	1	0	0	1	0	mmu-miR-710	-0.13	-0.13	N/A
TP63	ENST00000392460.3	tumor protein p63	0	Sites in UTR	1	0	1	0	0	mmu-miR-710	-0.13	-0.13	N/A
NUP85	ENST00000447371.2	nucleoporin 85kDa	1999	Sites in UTR	1	0	1	0	0	mmu-miR-710	-0.13	-0.13	N/A
CHD1	ENST00000284049.3	chromodomain helicase DNA binding protein 1	35	Sites in UTR	1	0	0	1	0	mmu-miR-710	-0.13	-0.13	N/A
DDX19A	ENST00000302243.7	DEAD (Asp-Glu-Ala-Asp) box polypeptide 19A	148	Sites in UTR	1	0	0	1	0	mmu-miR-710	-0.13	-0.13	N/A
KCNK10	ENST00000340700.5	potassium channel, subfamily K, member 10	5	Sites in UTR	3	0	3	0	0	mmu-miR-710	-0.13	-0.13	N/A
TPBGL	ENST00000562197.2	trophoblast glycoprotein-like	8	Sites in UTR	1	1	0	0	0	mmu-miR-710	-0.13	-0.13	N/A
CHN1	ENST00000409900.3	chimerin 1	344	Sites in UTR	1	0	1	0	0	mmu-miR-710	-0.13	-0.13	N/A
CD93	ENST00000246006.4	CD93 molecule	5	Sites in UTR	2	0	0	2	1	mmu-miR-710	-0.12	-0.12	N/A
INTS2	ENST00000444766.3	integrator complex subunit 2	109	Sites in UTR	1	0	1	0	0	mmu-miR-710	-0.12	-0.13	N/A
NFAM1	ENST00000329021.5	NFAT activating protein with ITAM motif 1	7	Sites in UTR	2	1	1	0	0	mmu-miR-710	-0.12	-0.12	N/A
OTOGL	ENST00000458043.2	otogelin-like	5	Sites in UTR	2	0	1	1	0	mmu-miR-710	-0.12	-0.12	N/A
FAM120C	ENST00000477084.1	family with sequence similarity 120C	11	Sites in UTR	2	0	0	2	0	mmu-miR-710	-0.12	-0.32	N/A
TBL1X	ENST00000407597.2	transducin (beta)-like 1X-linked	125	Sites in UTR	1	0	0	1	2	mmu-miR-710	-0.12	-0.14	N/A
ZFP1	ENST00000464850.1	ZFP1 zinc finger protein	32	Sites in UTR	1	0	0	1	0	mmu-miR-710	-0.12	-0.24	N/A
CRX	ENST00000221996.7	cone-rod homeobox	5	Sites in UTR	1	0	0	1	1	mmu-miR-710	-0.12	-0.12	N/A
TEX19	ENST00000333437.4	testis expressed 19	14	Sites in UTR	1	0	0	1	0	mmu-miR-710	-0.12	-0.12	N/A
IL23R	ENST00000371002.1	interleukin 23 receptor	5	Sites in UTR	1	0	1	0	0	mmu-miR-710	-0.12	-0.12	N/A
LTN1	ENST00000361371.5	listerin E3 ubiquitin protein ligase 1	56	Sites in UTR	2	0	2	0	0	mmu-miR-710	-0.12	-0.14	N/A
HSP90B1	ENST00000299767.5	heat shock protein 90kDa beta (Grp94), member 1	42	Sites in UTR	1	0	1	0	0	mmu-miR-710	-0.12	-0.23	N/A
AIFM2	ENST00000307864.1	apoptosis-inducing factor, mitochondrion-associated, 2	334	Sites in UTR	1	1	0	0	0	mmu-miR-710	-0.12	-0.27	N/A
MREG	ENST00000263268.6	melanoregulin	95	Sites in UTR	2	0	1	1	0	mmu-miR-710	-0.12	-0.18	N/A
KCNJ3	ENST00000295101.2	potassium inwardly-rectifying channel, subfamily J, member 3	21	Sites in UTR	1	0	1	0	0	mmu-miR-710	-0.12	-0.12	N/A
KCNH4	ENST00000607371.1	potassium voltage-gated channel, subfamily H (eag-related), member 4	5	Sites in UTR	1	0	1	0	0	mmu-miR-710	-0.12	-0.12	N/A
RASL11B	ENST00000248706.3	RAS-like, family 11, member B	5	Sites in UTR	1	0	0	1	0	mmu-miR-710	-0.12	-0.12	N/A
CD84	ENST00000534968.1	CD84 molecule	5	Sites in UTR	1	0	0	1	0	mmu-miR-710	-0.12	-0.12	N/A
PTPDC1	ENST00000375360.3	protein tyrosine phosphatase domain containing 1	46	Sites in UTR	2	0	1	1	0	mmu-miR-710	-0.12	-0.24	N/A
EDEM3	ENST00000318130.8	ER degradation enhancer, mannosidase alpha-like 3	535	Sites in UTR	3	0	0	3	0	mmu-miR-710	-0.12	-0.12	N/A
GATAD1	ENST00000287957.3	GATA zinc finger domain containing 1	92	Sites in UTR	2	0	0	2	0	mmu-miR-710	-0.12	-0.32	N/A
MCM10	ENST00000378694.1	minichromosome maintenance complex component 10	838	Sites in UTR	1	0	1	0	0	mmu-miR-710	-0.12	-0.15	N/A
VCL	ENST00000372755.3	vinculin	189	Sites in UTR	2	1	1	0	0	mmu-miR-710	-0.12	-0.2	N/A
C9orf163	ENST00000354376.1	chromosome 9 open reading frame 163	17	Sites in UTR	1	0	0	1	0	mmu-miR-710	-0.12	-0.12	N/A
TNFSF14	ENST00000245912.3	tumor necrosis factor (ligand) superfamily, member 14	5	Sites in UTR	1	0	1	0	0	mmu-miR-710	-0.12	-0.12	N/A
TAF8	ENST00000372977.3	TAF8 RNA polymerase II, TATA box binding protein (TBP)-associated factor, 43kDa	135	Sites in UTR	2	0	1	1	0	mmu-miR-710	-0.12	-0.12	N/A
ZBTB33	ENST00000326624.2	zinc finger and BTB domain containing 33	65	Sites in UTR	2	0	2	0	0	mmu-miR-710	-0.12	-0.13	N/A
KITLG	ENST00000228280.5	KIT ligand	100	Sites in UTR	2	0	0	2	0	mmu-miR-710	-0.12	-0.15	N/A
MASP1	ENST00000296280.6	mannan-binding lectin serine peptidase 1 (C4/C2 activating component of Ra-reactive factor)	838	Sites in UTR	2	0	2	0	1	mmu-miR-710	-0.12	-0.12	N/A
HCN1	ENST00000303230.4	hyperpolarization activated cyclic nucleotide-gated potassium channel 1	5	Sites in UTR	3	0	3	0	2	mmu-miR-710	-0.12	-0.18	N/A
BACE2	ENST00000328735.6	beta-site APP-cleaving enzyme 2	79	Sites in UTR	1	1	0	0	4	mmu-miR-710	-0.12	-0.22	N/A
PLEKHG4	ENST00000450733.1	pleckstrin homology domain containing, family G (with RhoGef domain) member 4	276	Sites in UTR	1	0	0	1	0	mmu-miR-710	-0.12	-0.12	N/A
DPAGT1	ENST00000409993.2	dolichyl-phosphate (UDP-N-acetylglucosamine) N-acetylglucosaminephosphotransferase 1 (GlcNAc-1-P transferase)	936	Sites in UTR	1	0	0	1	0	mmu-miR-710	-0.12	-0.12	N/A
ATP8B4	ENST00000284509.6	ATPase, class I, type 8B, member 4	5	Sites in UTR	1	1	0	0	1	mmu-miR-710	-0.12	-0.12	N/A
MAGT1	ENST00000358075.6	magnesium transporter 1	937	Sites in UTR	1	0	1	0	0	mmu-miR-710	-0.12	-0.14	N/A
ITGA10	ENST00000369304.3	integrin, alpha 10	62	Sites in UTR	2	0	0	2	0	mmu-miR-710	-0.12	-0.12	N/A
WDR41	ENST00000296679.4	WD repeat domain 41	313	Sites in UTR	2	2	0	0	0	mmu-miR-710	-0.12	-0.4	N/A
MPRIP	ENST00000341712.4	myosin phosphatase Rho interacting protein	521	Sites in UTR	4	0	2	2	1	mmu-miR-710	-0.12	-0.15	N/A
TULP4	ENST00000367094.2	tubby like protein 4	93	Sites in UTR	1	1	0	0	2	mmu-miR-710	-0.12	-0.13	N/A
FBXO30	ENST00000237281.4	F-box protein 30	224	Sites in UTR	1	0	0	1	3	mmu-miR-710	-0.12	-0.25	N/A
DNAJC25-GNG10	ENST00000374294.3	DNAJC25-GNG10 readthrough	407	Sites in UTR	1	0	0	1	0	mmu-miR-710	-0.12	-0.12	N/A
DNAJC25	ENST00000556107.1	DnaJ (Hsp40) homolog, subfamily C , member 25	407	Sites in UTR	1	0	0	1	0	mmu-miR-710	-0.12	-0.12	N/A
KIF1B	ENST00000377086.1	kinesin family member 1B	234	Sites in UTR	2	0	2	0	1	mmu-miR-710	-0.12	-0.12	N/A
NELL1	ENST00000298925.5	NEL-like 1 (chicken)	5	Sites in UTR	1	0	1	0	0	mmu-miR-710	-0.12	-0.12	N/A
AC174470.1	ENST00000457257.1		164	Sites in UTR	1	0	1	0	0	mmu-miR-710	-0.12	-0.12	N/A
AKAP5	ENST00000394718.4	A kinase (PRKA) anchor protein 5	75	Sites in UTR	1	0	1	0	0	mmu-miR-710	-0.12	-0.12	N/A
MLST8	ENST00000301725.7	MTOR associated protein, LST8 homolog (S. cerevisiae)	493	Sites in UTR	1	0	1	0	2	mmu-miR-710	-0.12	-0.12	N/A
RRAGC	ENST00000373001.3	Ras-related GTP binding C	1062	Sites in UTR	2	0	2	0	1	mmu-miR-710	-0.12	-0.14	N/A
AGTR2	ENST00000371906.4	angiotensin II receptor, type 2	5	Sites in UTR	1	0	0	1	0	mmu-miR-710	-0.12	-0.12	N/A
PLK2	ENST00000274289.3	polo-like kinase 2	689	Sites in UTR	1	0	1	0	0	mmu-miR-710	-0.12	-0.12	N/A
C19orf38	ENST00000397820.4	chromosome 19 open reading frame 38	18	Sites in UTR	1	0	1	0	0	mmu-miR-710	-0.12	-0.12	N/A
DCTN4	ENST00000447998.2	dynactin 4 (p62)	153	Sites in UTR	1	0	1	0	0	mmu-miR-710	-0.12	-0.13	N/A
SP4	ENST00000222584.3	Sp4 transcription factor	131	Sites in UTR	1	0	1	0	0	mmu-miR-710	-0.12	-0.12	N/A
RFESD	ENST00000513950.2	Rieske (Fe-S) domain containing	15	Sites in UTR	1	0	1	0	0	mmu-miR-710	-0.12	-0.18	N/A
GLCE	ENST00000559420.2	glucuronic acid epimerase	25	Sites in UTR	1	1	0	0	0	mmu-miR-710	-0.12	-0.16	N/A
RAPH1	ENST00000319170.5	Ras association (RalGDS/AF-6) and pleckstrin homology domains 1	126	Sites in UTR	1	0	1	0	0	mmu-miR-710	-0.12	-0.16	N/A
PTPRG	ENST00000474889.1	protein tyrosine phosphatase, receptor type, G	696	Sites in UTR	1	0	1	0	0	mmu-miR-710	-0.12	-0.12	N/A
NIPSNAP3B	ENST00000374762.3	nipsnap homolog 3B (C. elegans)	26	Sites in UTR	1	0	1	0	1	mmu-miR-710	-0.12	-0.12	N/A
ATAD2B	ENST00000238789.5	ATPase family, AAA domain containing 2B	11	Sites in UTR	1	0	0	1	1	mmu-miR-710	-0.12	-0.19	N/A
KIAA1244	ENST00000251691.4	KIAA1244	169	Sites in UTR	2	1	0	1	1	mmu-miR-710	-0.12	-0.15	N/A
PHC3	ENST00000495893.2	polyhomeotic homolog 3 (Drosophila)	366	Sites in UTR	3	0	2	1	0	mmu-miR-710	-0.12	-0.14	N/A
WHSC1L1	ENST00000317025.8	Wolf-Hirschhorn syndrome candidate 1-like 1	481	Sites in UTR	2	2	0	0	2	mmu-miR-710	-0.12	-0.13	N/A
KDM5A	ENST00000399788.2	lysine (K)-specific demethylase 5A	118	Sites in UTR	3	1	1	1	1	mmu-miR-710	-0.12	-0.2	N/A
DIO1	ENST00000322679.6	deiodinase, iodothyronine, type I	5	Sites in UTR	1	0	0	1	0	mmu-miR-710	-0.12	-0.12	N/A
ELAVL2	ENST00000380110.4	ELAV like neuron-specific RNA binding protein 2	78	Sites in UTR	2	0	0	2	0	mmu-miR-710	-0.12	-0.13	N/A
LOX	ENST00000231004.4	lysyl oxidase	3441	Sites in UTR	2	0	1	1	0	mmu-miR-710	-0.12	-0.26	N/A
MAFF	ENST00000338483.2	v-maf avian musculoaponeurotic fibrosarcoma oncogene homolog F	160	Sites in UTR	1	0	1	0	0	mmu-miR-710	-0.12	-0.12	N/A
TTC33	ENST00000337702.4	tetratricopeptide repeat domain 33	676	Sites in UTR	1	0	0	1	0	mmu-miR-710	-0.12	-0.13	N/A
MFF	ENST00000304593.9	mitochondrial fission factor	129	Sites in UTR	1	1	0	0	1	mmu-miR-710	-0.12	-0.6	N/A
HOXA5	ENST00000222726.3	homeobox A5	63	Sites in UTR	1	0	0	1	0	mmu-miR-710	-0.12	-0.12	N/A
TTLL9	ENST00000375921.2	tubulin tyrosine ligase-like family, member 9	5	Sites in UTR	1	0	0	1	0	mmu-miR-710	-0.12	-0.12	N/A
RND3	ENST00000375734.2	Rho family GTPase 3	574	Sites in UTR	1	0	0	1	0	mmu-miR-710	-0.12	-0.12	N/A
METTL15	ENST00000342303.5	methyltransferase like 15	17	Sites in UTR	1	0	1	0	0	mmu-miR-710	-0.12	-0.12	N/A
GLIS3	ENST00000324333.10	GLIS family zinc finger 3	47	Sites in UTR	1	0	1	0	0	mmu-miR-710	-0.12	-0.12	N/A
HAS2	ENST00000303924.4	hyaluronan synthase 2	398	Sites in UTR	2	0	0	2	0	mmu-miR-710	-0.12	-0.16	N/A
TNFRSF13C	ENST00000291232.3	tumor necrosis factor receptor superfamily, member 13C	36	Sites in UTR	1	0	0	1	0	mmu-miR-710	-0.12	-0.14	N/A
LZIC	ENST00000377223.1	leucine zipper and CTNNBIP1 domain containing	508	Sites in UTR	1	1	0	0	1	mmu-miR-710	-0.12	-0.26	N/A
CDC42SE1	ENST00000439374.2	CDC42 small effector 1	231	Sites in UTR	1	0	1	0	0	mmu-miR-710	-0.12	-0.14	N/A
YPEL2	ENST00000312655.4	yippee-like 2 (Drosophila)	62	Sites in UTR	2	0	2	0	0	mmu-miR-710	-0.12	-0.12	N/A
XIAP	ENST00000371199.3	X-linked inhibitor of apoptosis	153	Sites in UTR	1	0	0	1	0	mmu-miR-710	-0.12	-0.13	N/A
ANO3	ENST00000256737.3	anoctamin 3	5	Sites in UTR	1	0	1	0	0	mmu-miR-710	-0.12	-0.12	N/A
NUMBL	ENST00000252891.4	numb homolog (Drosophila)-like	323	Sites in UTR	1	1	0	0	0	mmu-miR-710	-0.11	-0.27	N/A
FITM2	ENST00000396825.3	fat storage-inducing transmembrane protein 2	215	Sites in UTR	1	0	1	0	0	mmu-miR-710	-0.11	-0.15	N/A
SLC17A4	ENST00000377905.4	solute carrier family 17, member 4	5	Sites in UTR	1	0	1	0	0	mmu-miR-710	-0.11	-0.11	N/A
AHCTF1	ENST00000366508.1	AT hook containing transcription factor 1	5	Sites in UTR	1	0	0	1	0	mmu-miR-710	-0.11	-0.11	N/A
ITK	ENST00000422843.3	IL2-inducible T-cell kinase	5	Sites in UTR	1	0	0	1	1	mmu-miR-710	-0.11	-0.11	N/A
BVES	ENST00000314641.5	blood vessel epicardial substance	30	Sites in UTR	2	0	2	0	0	mmu-miR-710	-0.11	-0.11	N/A
GABRA6	ENST00000523217.1	gamma-aminobutyric acid (GABA) A receptor, alpha 6	5	Sites in UTR	1	0	0	1	0	mmu-miR-710	-0.11	-0.11	N/A
NPY1R	ENST00000296533.2	neuropeptide Y receptor Y1	8	Sites in UTR	1	0	0	1	0	mmu-miR-710	-0.11	-0.11	N/A
NAGLU	ENST00000225927.2	N-acetylglucosaminidase, alpha	1913	Sites in UTR	1	0	1	0	0	mmu-miR-710	-0.11	-0.11	N/A
TNIP2	ENST00000510267.1	TNFAIP3 interacting protein 2	920	Sites in UTR	1	0	1	0	0	mmu-miR-710	-0.11	-0.11	N/A
PDE5A	ENST00000354960.3	phosphodiesterase 5A, cGMP-specific	69	Sites in UTR	1	1	0	0	0	mmu-miR-710	-0.11	-0.11	N/A
LRRFIP1	ENST00000308482.9	leucine rich repeat (in FLII) interacting protein 1	525	Sites in UTR	2	0	0	2	0	mmu-miR-710	-0.11	-0.13	N/A
LAS1L	ENST00000312391.8	LAS1-like (S. cerevisiae)	26	Sites in UTR	1	0	0	1	0	mmu-miR-710	-0.11	-0.11	N/A
ABCG2	ENST00000515655.1	ATP-binding cassette, sub-family G (WHITE), member 2	20	Sites in UTR	1	1	0	0	0	mmu-miR-710	-0.11	-0.38	N/A
SPEM1	ENST00000323675.3	spermatid maturation 1	7	Sites in UTR	1	1	0	0	1	mmu-miR-710	-0.11	-0.4	N/A
NADK2	ENST00000397338.1	NAD kinase 2, mitochondrial	1039	Sites in UTR	1	0	1	0	1	mmu-miR-710	-0.11	-0.19	N/A
PRDM16	ENST00000511072.1	PR domain containing 16	64	Sites in UTR	1	0	1	0	0	mmu-miR-710	-0.11	-0.12	N/A
PTPRJ	ENST00000418331.2	protein tyrosine phosphatase, receptor type, J	145	Sites in UTR	3	0	2	1	1	mmu-miR-710	-0.11	-0.13	N/A
ZFX	ENST00000539115.1	zinc finger protein, X-linked	583	Sites in UTR	2	1	1	0	1	mmu-miR-710	-0.11	-0.22	N/A
ZSCAN20	ENST00000361328.3	zinc finger and SCAN domain containing 20	55	Sites in UTR	1	0	1	0	0	mmu-miR-710	-0.11	-0.13	N/A
TMEM237	ENST00000409444.2	transmembrane protein 237	2209	Sites in UTR	1	1	0	0	0	mmu-miR-710	-0.11	-0.15	N/A
NRAS	ENST00000369535.4	neuroblastoma RAS viral (v-ras) oncogene homolog	551	Sites in UTR	2	0	1	1	0	mmu-miR-710	-0.11	-0.37	N/A
MORC2	ENST00000397641.3	MORC family CW-type zinc finger 2	216	Sites in UTR	1	0	0	1	1	mmu-miR-710	-0.11	-0.11	N/A
MFSD6	ENST00000392328.1	major facilitator superfamily domain containing 6	47	Sites in UTR	1	0	1	0	0	mmu-miR-710	-0.11	-0.11	N/A
CR1	ENST00000367052.1	complement component (3b/4b) receptor 1 (Knops blood group)	5	Sites in UTR	1	0	0	1	0	mmu-miR-710	-0.11	-0.11	N/A
RGAG1	ENST00000465301.2	retrotransposon gag domain containing 1	5	Sites in UTR	1	0	1	0	1	mmu-miR-710	-0.11	-0.11	N/A
AMPD2	ENST00000342115.4	adenosine monophosphate deaminase 2	216	Sites in UTR	1	0	0	1	0	mmu-miR-710	-0.11	-0.11	N/A
C17orf53	ENST00000245382.6	chromosome 17 open reading frame 53	12	Sites in UTR	1	0	0	1	0	mmu-miR-710	-0.11	-0.11	N/A
GNB4	ENST00000232564.3	guanine nucleotide binding protein (G protein), beta polypeptide 4	343	Sites in UTR	1	0	0	1	1	mmu-miR-710	-0.11	-0.12	N/A
CREBL2	ENST00000228865.2	cAMP responsive element binding protein-like 2	218	Sites in UTR	1	0	1	0	0	mmu-miR-710	-0.11	-0.11	N/A
NRSN2	ENST00000382291.3	neurensin 2	101	Sites in UTR	1	0	0	1	0	mmu-miR-710	-0.11	-0.11	N/A
IL7R	ENST00000343305.4	interleukin 7 receptor	293	Sites in UTR	1	0	1	0	0	mmu-miR-710	-0.11	-0.11	N/A
GK	ENST00000378946.3	glycerol kinase	38	Sites in UTR	1	0	0	1	0	mmu-miR-710	-0.11	-0.11	N/A
CHRNA10	ENST00000250699.2	cholinergic receptor, nicotinic, alpha 10 (neuronal)	5	Sites in UTR	1	0	1	0	0	mmu-miR-710	-0.11	-0.11	N/A
PRND	ENST00000305817.2	prion protein 2 (dublet)	5	Sites in UTR	1	0	0	1	0	mmu-miR-710	-0.11	-0.11	N/A
TAF11	ENST00000420584.2	TAF11 RNA polymerase II, TATA box binding protein (TBP)-associated factor, 28kDa	18	Sites in UTR	1	0	1	0	0	mmu-miR-710	-0.11	-0.11	N/A
FAM78B	ENST00000354422.3	family with sequence similarity 78, member B	9	Sites in UTR	1	0	1	0	0	mmu-miR-710	-0.11	-0.26	N/A
RUFY3	ENST00000381006.3	RUN and FYVE domain containing 3	162	Sites in UTR	1	0	1	0	0	mmu-miR-710	-0.11	-0.14	N/A
LPCAT1	ENST00000283415.3	lysophosphatidylcholine acyltransferase 1	298	Sites in UTR	1	0	1	0	0	mmu-miR-710	-0.11	-0.11	N/A
LRRC55	ENST00000497933.1	leucine rich repeat containing 55	5	Sites in UTR	2	0	1	1	1	mmu-miR-710	-0.11	-0.11	N/A
PHLDA3	ENST00000367311.3	pleckstrin homology-like domain, family A, member 3	82	Sites in UTR	1	0	1	0	1	mmu-miR-710	-0.11	-0.11	N/A
ZNF697	ENST00000421812.2	zinc finger protein 697	43	Sites in UTR	1	0	0	1	1	mmu-miR-710	-0.11	-0.11	N/A
RHOBTB1	ENST00000337910.5	Rho-related BTB domain containing 1	229	Sites in UTR	1	1	0	0	0	mmu-miR-710	-0.11	-0.15	N/A
SLMAP	ENST00000295951.3	sarcolemma associated protein	208	Sites in UTR	2	0	1	1	2	mmu-miR-710	-0.11	-0.2	N/A
STK38L	ENST00000389032.3	serine/threonine kinase 38 like	705	Sites in UTR	2	0	1	1	0	mmu-miR-710	-0.11	-0.16	N/A
SLC22A7	ENST00000372589.3	solute carrier family 22 (organic anion transporter), member 7	20	Sites in UTR	1	0	0	1	0	mmu-miR-710	-0.11	-0.11	N/A
VRK2	ENST00000412104.2	vaccinia related kinase 2	25	Sites in UTR	1	0	1	0	0	mmu-miR-710	-0.11	-0.11	N/A
C21orf128	ENST00000329015.2	chromosome 21 open reading frame 128	5	Sites in UTR	1	0	1	0	1	mmu-miR-710	-0.11	-0.11	N/A
FOXO1	ENST00000379561.5	forkhead box O1	480	Sites in UTR	2	0	1	1	2	mmu-miR-710	-0.11	-0.11	N/A
RP11-111M22.2	ENST00000530460.1	Homo sapiens putative uncharacterized protein FLJ37770-like (LOC100506127), mRNA.	18	Sites in UTR	1	0	0	1	1	mmu-miR-710	-0.11	-0.19	N/A
RAB15	ENST00000436278.2	RAB15, member RAS oncogene family	23	Sites in UTR	1	0	0	1	0	mmu-miR-710	-0.11	-0.14	N/A
METTL14	ENST00000388822.5	methyltransferase like 14	520	Sites in UTR	1	0	1	0	0	mmu-miR-710	-0.11	-0.11	N/A
HOXB6	ENST00000484302.2	homeobox B6	12	Sites in UTR	1	0	1	0	1	mmu-miR-710	-0.11	-0.11	N/A
SLC44A2	ENST00000586078.1	solute carrier family 44 (choline transporter), member 2	720	Sites in UTR	2	0	1	1	0	mmu-miR-710	-0.11	-0.11	N/A
ST8SIA2	ENST00000268164.3	ST8 alpha-N-acetyl-neuraminide alpha-2,8-sialyltransferase 2	9	Sites in UTR	2	0	1	1	0	mmu-miR-710	-0.11	-0.11	N/A
ACTR2	ENST00000260641.5	ARP2 actin-related protein 2 homolog (yeast)	71	Sites in UTR	1	0	1	0	2	mmu-miR-710	-0.11	-0.11	N/A
FAM211B	ENST00000318753.8	family with sequence similarity 211, member B	173	Sites in UTR	1	0	0	1	0	mmu-miR-710	-0.11	-0.11	N/A
ETS1	ENST00000531611.1	v-ets avian erythroblastosis virus E26 oncogene homolog 1	1423	Sites in UTR	2	0	2	0	1	mmu-miR-710	-0.11	-0.11	N/A
RNF222	ENST00000344001.3	ring finger protein 222	5	Sites in UTR	1	0	1	0	0	mmu-miR-710	-0.11	-0.11	N/A
C16orf70	ENST00000219139.3	chromosome 16 open reading frame 70	485	Sites in UTR	1	0	0	1	0	mmu-miR-710	-0.11	-0.11	N/A
PRR5	ENST00000403581.1	proline rich 5 (renal)	77	Sites in UTR	1	0	1	0	0	mmu-miR-710	-0.11	-0.12	N/A
ACSL4	ENST00000469796.2	acyl-CoA synthetase long-chain family member 4	229	Sites in UTR	1	0	1	0	1	mmu-miR-710	-0.11	-0.11	N/A
FOXN3	ENST00000345097.4	forkhead box N3	42	Sites in UTR	1	0	1	0	3	mmu-miR-710	-0.11	-0.16	N/A
DENND2C	ENST00000393276.3	DENN/MADD domain containing 2C	51	Sites in UTR	1	0	1	0	1	mmu-miR-710	-0.11	-0.11	N/A
TXNDC5	ENST00000539054.1	thioredoxin domain containing 5 (endoplasmic reticulum)	1190	Sites in UTR	1	1	0	0	0	mmu-miR-710	-0.11	-0.18	N/A
GPR176	ENST00000299092.3	G protein-coupled receptor 176	2683	Sites in UTR	1	0	1	0	1	mmu-miR-710	-0.11	-0.11	N/A
KDM6A	ENST00000377967.4	lysine (K)-specific demethylase 6A	991	Sites in UTR	1	0	0	1	0	mmu-miR-710	-0.11	-0.11	N/A
TMEM260	ENST00000261556.6	transmembrane protein 260	44	Sites in UTR	1	0	0	1	0	mmu-miR-710	-0.11	-0.11	N/A
FIBCD1	ENST00000448616.1	fibrinogen C domain containing 1	44	Sites in UTR	1	0	1	0	1	mmu-miR-710	-0.11	-0.11	N/A
PLA2G2C	ENST00000429261.2	phospholipase A2, group IIC	5	Sites in UTR	1	0	1	0	0	mmu-miR-710	-0.11	-0.11	N/A
PLEKHA8	ENST00000449726.1	pleckstrin homology domain containing, family A (phosphoinositide binding specific) member 8	661	Sites in UTR	1	1	0	0	1	mmu-miR-710	-0.11	-0.11	N/A
TPM3	ENST00000368531.2	tropomyosin 3	669	Sites in UTR	1	0	0	1	1	mmu-miR-710	-0.11	-0.11	N/A
LYRM2	ENST00000520318.1	LYR motif containing 2	305	Sites in UTR	1	0	0	1	0	mmu-miR-710	-0.11	-0.17	N/A
CCDC68	ENST00000591504.1	coiled-coil domain containing 68	72	Sites in UTR	1	0	0	1	0	mmu-miR-710	-0.11	-0.11	N/A
MCL1	ENST00000369026.2	myeloid cell leukemia sequence 1 (BCL2-related)	374	Sites in UTR	2	0	1	1	1	mmu-miR-710	-0.11	-0.12	N/A
PRRG3	ENST00000370353.3	proline rich Gla (G-carboxyglutamic acid) 3 (transmembrane)	5	Sites in UTR	1	0	1	0	2	mmu-miR-710	-0.11	-0.11	N/A
SLC4A10	ENST00000415876.2	solute carrier family 4, sodium bicarbonate transporter, member 10	5	Sites in UTR	2	0	1	1	0	mmu-miR-710	-0.11	-0.11	N/A
EXOC5	ENST00000413566.2	exocyst complex component 5	242	Sites in UTR	2	0	0	2	0	mmu-miR-710	-0.11	-0.11	N/A
TLR4	ENST00000355622.6	toll-like receptor 4	47	Sites in UTR	1	0	0	1	1	mmu-miR-710	-0.11	-0.11	N/A
UNC119B	ENST00000344651.4	unc-119 homolog B (C. elegans)	5	Sites in UTR	1	0	0	1	0	mmu-miR-710	-0.11	-0.11	N/A
NFKBIB	ENST00000392079.3	nuclear factor of kappa light polypeptide gene enhancer in B-cells inhibitor, beta	85	Sites in UTR	1	0	1	0	0	mmu-miR-710	-0.11	-0.11	N/A
SLC39A11	ENST00000255559.3	solute carrier family 39, member 11	544	Sites in UTR	1	0	1	0	0	mmu-miR-710	-0.11	-0.11	N/A
TBX18	ENST00000369663.5	T-box 18	54	Sites in UTR	2	0	1	1	0	mmu-miR-710	-0.11	-0.12	N/A
OR51E2	ENST00000396950.3	olfactory receptor, family 51, subfamily E, member 2	5	Sites in UTR	1	0	0	1	0	mmu-miR-710	-0.1	-0.1	N/A
KIAA1239	ENST00000309447.5	KIAA1239	5	Sites in UTR	2	0	1	1	0	mmu-miR-710	-0.1	-0.1	N/A
SLFNL1	ENST00000302946.8	schlafen-like 1	5	Sites in UTR	1	0	1	0	0	mmu-miR-710	-0.1	-0.1	N/A
SLCO4A1	ENST00000217159.1	solute carrier organic anion transporter family, member 4A1	115	Sites in UTR	1	0	0	1	0	mmu-miR-710	-0.1	-0.1	N/A
KCNJ12	ENST00000583088.1	potassium inwardly-rectifying channel, subfamily J, member 12	9	Sites in UTR	2	0	1	1	0	mmu-miR-710	-0.1	-0.1	N/A
ASB4	ENST00000325885.5	ankyrin repeat and SOCS box containing 4	5	Sites in UTR	2	0	1	1	0	mmu-miR-710	-0.1	-0.1	N/A
SAMD4B	ENST00000314471.6	sterile alpha motif domain containing 4B	46	Sites in UTR	1	1	0	0	0	mmu-miR-710	-0.1	-0.16	N/A
CREM	ENST00000333809.8	cAMP responsive element modulator	882	Sites in UTR	1	0	1	0	1	mmu-miR-710	-0.1	-0.19	N/A
SLC35F5	ENST00000245680.2	solute carrier family 35, member F5	136	Sites in UTR	1	0	1	0	0	mmu-miR-710	-0.1	-0.16	N/A
SORT1	ENST00000256637.6	sortilin 1	2111	Sites in UTR	1	0	1	0	2	mmu-miR-710	-0.1	-0.12	N/A
ATPAF2	ENST00000474627.3	ATP synthase mitochondrial F1 complex assembly factor 2	307	Sites in UTR	1	0	0	1	0	mmu-miR-710	-0.1	-0.1	N/A
COL24A1	ENST00000370571.2	collagen, type XXIV, alpha 1	5	Sites in UTR	1	0	1	0	0	mmu-miR-710	-0.1	-0.1	N/A
TAT	ENST00000355962.4	tyrosine aminotransferase	5	Sites in UTR	1	0	1	0	0	mmu-miR-710	-0.1	-0.1	N/A
RNF5	ENST00000427134.2	ring finger protein 5, E3 ubiquitin protein ligase	5	Sites in UTR	1	0	0	1	0	mmu-miR-710	-0.1	-0.1	N/A
TBX2	ENST00000240328.3	T-box 2	471	Sites in UTR	1	1	0	0	0	mmu-miR-710	-0.1	-0.16	N/A
PLSCR4	ENST00000354952.2	phospholipid scramblase 4	133	Sites in UTR	1	0	1	0	0	mmu-miR-710	-0.1	-0.1	N/A
PTPRK	ENST00000368226.4	protein tyrosine phosphatase, receptor type, K	641	Sites in UTR	1	0	0	1	0	mmu-miR-710	-0.1	-0.1	N/A
DNAJC10	ENST00000264065.7	DnaJ (Hsp40) homolog, subfamily C, member 10	709	Sites in UTR	2	0	2	0	2	mmu-miR-710	-0.1	-0.4	N/A
RHOBTB2	ENST00000251822.6	Rho-related BTB domain containing 2	32	Sites in UTR	1	0	0	1	0	mmu-miR-710	-0.1	-0.1	N/A
ARHGEF15	ENST00000361926.3	Rho guanine nucleotide exchange factor (GEF) 15	5	Sites in UTR	2	0	0	2	0	mmu-miR-710	-0.1	-0.11	N/A
MTFR1	ENST00000458689.2	mitochondrial fission regulator 1	1051	Sites in UTR	1	0	0	1	0	mmu-miR-710	-0.1	-0.1	N/A
KLF11	ENST00000305883.1	Kruppel-like factor 11	42	Sites in UTR	2	1	1	0	0	mmu-miR-710	-0.1	-0.36	N/A
DTHD1	ENST00000456874.2	death domain containing 1	5	Sites in UTR	2	0	2	0	1	mmu-miR-710	-0.1	-0.37	N/A
GABRA2	ENST00000507460.1	gamma-aminobutyric acid (GABA) A receptor, alpha 2	10	Sites in UTR	1	0	1	0	0	mmu-miR-710	-0.1	-0.2	N/A
EHD2	ENST00000263277.3	EH-domain containing 2	2072	Sites in UTR	1	0	0	1	0	mmu-miR-710	-0.1	-0.1	N/A
RNF144B	ENST00000259939.3	ring finger protein 144B	17	Sites in UTR	1	0	0	1	1	mmu-miR-710	-0.1	-0.1	N/A
E2F7	ENST00000416496.2	E2F transcription factor 7	308	Sites in UTR	1	0	0	1	1	mmu-miR-710	-0.1	-0.1	N/A
CYTH1	ENST00000585509.1	cytohesin 1	553	Sites in UTR	1	0	1	0	0	mmu-miR-710	-0.1	-0.1	N/A
PCIF1	ENST00000372409.3	PDX1 C-terminal inhibiting factor 1	139	Sites in UTR	1	0	0	1	0	mmu-miR-710	-0.1	-0.1	N/A
IFFO2	ENST00000455833.2	intermediate filament family orphan 2	139	Sites in UTR	1	0	0	1	2	mmu-miR-710	-0.1	-0.12	N/A
TSPYL5	ENST00000322128.3	TSPY-like 5	20	Sites in UTR	1	0	1	0	0	mmu-miR-710	-0.1	-0.1	N/A
TSPAN11	ENST00000261177.9	tetraspanin 11	27	Sites in UTR	1	1	0	0	0	mmu-miR-710	-0.1	-0.1	N/A
PTGIS	ENST00000244043.4	prostaglandin I2 (prostacyclin) synthase	192	Sites in UTR	1	0	1	0	1	mmu-miR-710	-0.1	-0.1	N/A
CECR5	ENST00000155674.5	cat eye syndrome chromosome region, candidate 5	1473	Sites in UTR	1	0	1	0	0	mmu-miR-710	-0.1	-0.1	N/A
ZYG11B	ENST00000294353.6	zyg-11 family member B, cell cycle regulator	975	Sites in UTR	2	0	0	2	0	mmu-miR-710	-0.1	-0.1	N/A
FBXO40	ENST00000338040.4	F-box protein 40	5	Sites in UTR	1	0	1	0	0	mmu-miR-710	-0.1	-0.1	N/A
PLP1	ENST00000303958.2	proteolipid protein 1	5	Sites in UTR	1	0	1	0	0	mmu-miR-710	-0.1	-0.1	N/A
TMEM9B	ENST00000309134.5	TMEM9 domain family, member B	195	Sites in UTR	1	0	0	1	0	mmu-miR-710	-0.1	-0.2	N/A
GMCL1	ENST00000282570.3	germ cell-less, spermatogenesis associated 1	360	Sites in UTR	1	0	0	1	0	mmu-miR-710	-0.1	-0.1	N/A
DHX33	ENST00000225296.3	DEAH (Asp-Glu-Ala-His) box polypeptide 33	724	Sites in UTR	1	0	1	0	1	mmu-miR-710	-0.1	-0.1	N/A
GGA3	ENST00000351904.7	golgi-associated, gamma adaptin ear containing, ARF binding protein 3	14	Sites in UTR	1	0	0	1	0	mmu-miR-710	-0.1	-0.13	N/A
SUPT16H	ENST00000216297.2	suppressor of Ty 16 homolog (S. cerevisiae)	528	Sites in UTR	1	0	0	1	1	mmu-miR-710	-0.1	-0.1	N/A
POU2F1	ENST00000367866.2	POU class 2 homeobox 1	83	Sites in UTR	1	0	1	0	2	mmu-miR-710	-0.1	-0.11	N/A
SUCLA2	ENST00000378654.3	succinate-CoA ligase, ADP-forming, beta subunit	62	Sites in UTR	1	0	1	0	0	mmu-miR-710	-0.1	-0.22	N/A
FOXP2	ENST00000408937.3	forkhead box P2	169	Sites in UTR	1	0	1	0	0	mmu-miR-710	-0.1	-0.1	N/A
AC079210.1	ENST00000600820.1	Uncharacterized protein; cDNA FLJ45097 fis, clone BRAWH3031054	5	Sites in UTR	1	0	1	0	0	mmu-miR-710	-0.1	-0.1	N/A
KIRREL3	ENST00000525144.2	kin of IRRE like 3 (Drosophila)	16	Sites in UTR	1	0	0	1	0	mmu-miR-710	-0.1	-0.1	N/A
P2RX1	ENST00000225538.3	purinergic receptor P2X, ligand-gated ion channel, 1	7	Sites in UTR	1	0	0	1	0	mmu-miR-710	-0.1	-0.1	N/A
RBMXL2	ENST00000306904.5	RNA binding motif protein, X-linked-like 2	5	Sites in UTR	1	0	0	1	0	mmu-miR-710	-0.1	-0.1	N/A
N4BP2	ENST00000261435.6	NEDD4 binding protein 2	16	Sites in UTR	1	0	1	0	0	mmu-miR-710	-0.1	-0.1	N/A
FBXW11	ENST00000296933.6	F-box and WD repeat domain containing 11	81	Sites in UTR	1	0	0	1	1	mmu-miR-710	-0.1	-0.1	N/A
LETM1	ENST00000302787.2	leucine zipper-EF-hand containing transmembrane protein 1	198	Sites in UTR	1	0	0	1	0	mmu-miR-710	-0.1	-0.11	N/A
PRKAA2	ENST00000371244.4	protein kinase, AMP-activated, alpha 2 catalytic subunit	561	Sites in UTR	2	0	2	0	2	mmu-miR-710	-0.1	-0.12	N/A
GPR180	ENST00000376958.4	G protein-coupled receptor 180	161	Sites in UTR	1	0	0	1	3	mmu-miR-710	-0.1	-0.1	N/A
ABCA1	ENST00000374736.3	ATP-binding cassette, sub-family A (ABC1), member 1	184	Sites in UTR	1	0	0	1	0	mmu-miR-710	-0.1	-0.1	N/A
FGR	ENST00000374005.3	feline Gardner-Rasheed sarcoma viral oncogene homolog	5	Sites in UTR	1	0	1	0	0	mmu-miR-710	-0.1	-0.1	N/A
GMNC	ENST00000442080.1	geminin coiled-coil domain containing	19	Sites in UTR	1	0	0	1	0	mmu-miR-710	-0.1	-0.1	N/A
EEA1	ENST00000322349.8	early endosome antigen 1	78	Sites in UTR	1	0	1	0	2	mmu-miR-710	-0.1	-0.19	N/A
OTUD7B	ENST00000369135.4	OTU domain containing 7B	299	Sites in UTR	2	0	1	1	1	mmu-miR-710	-0.1	-0.12	N/A
OGFRL1	ENST00000370435.4	opioid growth factor receptor-like 1	607	Sites in UTR	3	0	2	1	0	mmu-miR-710	-0.1	-0.39	N/A
NOP9	ENST00000396802.3	NOP9 nucleolar protein	353	Sites in UTR	2	0	2	0	0	mmu-miR-710	-0.1	-0.12	N/A
GFOD2	ENST00000268797.7	glucose-fructose oxidoreductase domain containing 2	36	Sites in UTR	1	0	1	0	0	mmu-miR-710	-0.1	-0.1	N/A
RUNDC3B	ENST00000338056.3	RUN domain containing 3B	41	Sites in UTR	1	0	0	1	0	mmu-miR-710	-0.1	-0.1	N/A
PLEKHF1	ENST00000436066.3	pleckstrin homology domain containing, family F (with FYVE domain) member 1	50	Sites in UTR	1	0	1	0	0	mmu-miR-710	-0.1	-0.1	N/A
IRX6	ENST00000290552.7	iroquois homeobox 6	5	Sites in UTR	1	0	1	0	0	mmu-miR-710	-0.1	-0.1	N/A
HARS	ENST00000504156.1	histidyl-tRNA synthetase	34	Sites in UTR	1	0	0	1	0	mmu-miR-710	-0.1	-0.12	N/A
LZTFL1	ENST00000539217.1	leucine zipper transcription factor-like 1	593	Sites in UTR	1	0	1	0	0	mmu-miR-710	-0.1	-0.12	N/A
C5orf15	ENST00000231512.3	chromosome 5 open reading frame 15	988	Sites in UTR	1	0	1	0	0	mmu-miR-710	-0.1	-0.1	N/A
SGCD	ENST00000435422.3	sarcoglycan, delta (35kDa dystrophin-associated glycoprotein)	39	Sites in UTR	2	1	0	1	3	mmu-miR-710	-0.1	-0.12	N/A
BSPRY	ENST00000374183.4	B-box and SPRY domain containing	14	Sites in UTR	1	0	1	0	0	mmu-miR-710	-0.1	-0.29	N/A
ZNF516	ENST00000443185.2	zinc finger protein 516	311	Sites in UTR	1	0	1	0	1	mmu-miR-710	-0.1	-0.1	N/A
MXI1	ENST00000332674.5	MAX interactor 1, dimerization protein	278	Sites in UTR	1	0	0	1	0	mmu-miR-710	-0.1	-0.1	N/A
PLD5	ENST00000536534.2	phospholipase D family, member 5	5	Sites in UTR	1	0	1	0	2	mmu-miR-710	-0.1	-0.1	N/A
FUK	ENST00000288078.6	fucokinase	67	Sites in UTR	2	0	2	0	0	mmu-miR-710	-0.1	-0.1	N/A
SECISBP2L	ENST00000559471.1	SECIS binding protein 2-like	161	Sites in UTR	1	0	1	0	1	mmu-miR-710	-0.1	-0.1	N/A
ESRRG	ENST00000361525.3	estrogen-related receptor gamma	5	Sites in UTR	1	0	1	0	1	mmu-miR-710	-0.1	-0.1	N/A
SH3BP1	ENST00000357436.4	SH3-domain binding protein 1	2333	Sites in UTR	1	0	1	0	0	mmu-miR-710	-0.1	-0.1	N/A
CLDN23	ENST00000519106.1	claudin 23	53	Sites in UTR	1	0	0	1	1	mmu-miR-710	-0.1	-0.12	N/A
WASF2	ENST00000536657.1	WAS protein family, member 2	311	Sites in UTR	2	0	0	2	1	mmu-miR-710	-0.1	-0.1	N/A
FSBP	ENST00000481490.2	fibrinogen silencer binding protein	36	Sites in UTR	1	0	1	0	0	mmu-miR-710	-0.1	-0.12	N/A
PBXIP1	ENST00000368465.1	pre-B-cell leukemia homeobox interacting protein 1	1080	Sites in UTR	1	0	1	0	0	mmu-miR-710	-0.1	-0.1	N/A
SYT7	ENST00000263846.4	synaptotagmin VII	192	Sites in UTR	2	1	0	1	1	mmu-miR-710	-0.1	-0.15	N/A
BRWD1	ENST00000342449.3	bromodomain and WD repeat domain containing 1	96	Sites in UTR	1	1	0	0	0	mmu-miR-710	-0.1	-0.15	N/A
GUCY1B3	ENST00000264424.8	guanylate cyclase 1, soluble, beta 3	729	Sites in UTR	1	0	0	1	0	mmu-miR-710	-0.1	-0.1	N/A
ZNF821	ENST00000564134.1	zinc finger protein 821	56	Sites in UTR	1	0	0	1	0	mmu-miR-710	-0.1	-0.1	N/A
SIN3A	ENST00000394947.3	SIN3 transcription regulator family member A	1142	Sites in UTR	1	0	0	1	0	mmu-miR-710	-0.1	-0.1	N/A
FAM124A	ENST00000322475.8	family with sequence similarity 124A	5	Sites in UTR	1	0	0	1	0	mmu-miR-710	-0.1	-0.1	N/A
FAM63A	ENST00000312210.5	family with sequence similarity 63, member A	915	Sites in UTR	1	0	1	0	1	mmu-miR-710	-0.1	-0.1	N/A
KCNA5	ENST00000252321.3	potassium voltage-gated channel, shaker-related subfamily, member 5	5	Sites in UTR	1	0	1	0	0	mmu-miR-710	-0.1	-0.1	N/A
RNF145	ENST00000274542.2	ring finger protein 145	12145	Sites in UTR	1	0	1	0	0	mmu-miR-710	-0.1	-0.1	N/A
UBE2D1	ENST00000373910.4	ubiquitin-conjugating enzyme E2D 1	200	Sites in UTR	1	0	1	0	0	mmu-miR-710	-0.1	-0.2	N/A
PPP4R1L	ENST00000334187.8	protein phosphatase 4, regulatory subunit 1-like	27	Sites in UTR	1	1	0	0	0	mmu-miR-710	-0.1	-0.18	N/A
C3orf14	ENST00000494481.1	chromosome 3 open reading frame 14	67	Sites in UTR	1	0	1	0	0	mmu-miR-710	-0.1	-0.15	N/A
FBXL12	ENST00000589626.1	F-box and leucine-rich repeat protein 12	27	Sites in UTR	1	0	1	0	0	mmu-miR-710	-0.1	-0.1	N/A
IPO7	ENST00000379719.3	importin 7	1331	Sites in UTR	1	0	0	1	0	mmu-miR-710	-0.1	-0.1	N/A
B3GNT1	ENST00000311181.4	UDP-GlcNAc:betaGal beta-1,3-N-acetylglucosaminyltransferase 1	2688	Sites in UTR	1	0	0	1	0	mmu-miR-710	-0.1	-0.1	N/A
TOP1	ENST00000361337.2	topoisomerase (DNA) I	15	Sites in UTR	1	0	0	1	0	mmu-miR-710	-0.1	-0.1	N/A
TMEM196	ENST00000405844.1	transmembrane protein 196	5	Sites in UTR	1	0	0	1	0	mmu-miR-710	-0.1	-0.1	N/A
STK32B	ENST00000282908.5	serine/threonine kinase 32B	196	Sites in UTR	1	0	0	1	0	mmu-miR-710	-0.1	-0.1	N/A
IL1RAP	ENST00000072516.3	interleukin 1 receptor accessory protein	313	Sites in UTR	2	0	2	0	0	mmu-miR-710	-0.1	-0.1	N/A
ARHGEF7	ENST00000426073.2	Rho guanine nucleotide exchange factor (GEF) 7	361	Sites in UTR	1	0	0	1	0	mmu-miR-710	-0.1	-0.1	N/A
PTBP1	ENST00000350092.4	polypyrimidine tract binding protein 1	7007	Sites in UTR	1	0	1	0	0	mmu-miR-710	-0.09	-0.1	N/A
FOXO3	ENST00000343882.6	forkhead box O3	32	Sites in UTR	3	1	2	0	0	mmu-miR-710	-0.09	-0.12	N/A
NPNT	ENST00000379987.2	nephronectin	518	Sites in UTR	1	0	1	0	0	mmu-miR-710	-0.09	-0.09	N/A
DAAM2	ENST00000538976.1	dishevelled associated activator of morphogenesis 2	5	Sites in UTR	1	0	0	1	0	mmu-miR-710	-0.09	-0.09	N/A
FAM214B	ENST00000378566.1	family with sequence similarity 214, member B	8	Sites in UTR	1	0	0	1	0	mmu-miR-710	-0.09	-0.09	N/A
PRSS8	ENST00000317508.6	protease, serine, 8	5	Sites in UTR	1	0	0	1	0	mmu-miR-710	-0.09	-0.09	N/A
PTGES3	ENST00000262033.6	prostaglandin E synthase 3 (cytosolic)	93	Sites in UTR	1	0	0	1	0	mmu-miR-710	-0.09	-0.09	N/A
IRS2	ENST00000375856.3	insulin receptor substrate 2	231	Sites in UTR	2	0	1	1	0	mmu-miR-710	-0.09	-0.1	N/A
PDLIM5	ENST00000437932.1	PDZ and LIM domain 5	1002	Sites in UTR	2	1	1	0	0	mmu-miR-710	-0.09	-0.28	N/A
FBN1	ENST00000316623.5	fibrillin 1	798	Sites in UTR	1	0	1	0	0	mmu-miR-710	-0.09	-0.1	N/A
DUSP4	ENST00000240100.2	dual specificity phosphatase 4	245	Sites in UTR	2	0	2	0	1	mmu-miR-710	-0.09	-0.1	N/A
SLC38A1	ENST00000398637.5	solute carrier family 38, member 1	1967	Sites in UTR	1	0	1	0	0	mmu-miR-710	-0.09	-0.14	N/A
GCOM1	ENST00000380568.3	GRINL1A complex locus 1	21	Sites in UTR	1	0	1	0	1	mmu-miR-710	-0.09	-0.12	N/A
HIPK1	ENST00000369558.1	homeodomain interacting protein kinase 1	930	Sites in UTR	1	0	0	1	1	mmu-miR-710	-0.09	-0.09	N/A
CDV3	ENST00000420115.2	CDV3 homolog (mouse)	523	Sites in UTR	1	0	1	0	2	mmu-miR-710	-0.09	-0.12	N/A
ABHD2	ENST00000352732.5	abhydrolase domain containing 2	210	Sites in UTR	4	1	0	3	2	mmu-miR-710	-0.09	-0.1	N/A
TLL1	ENST00000061240.2	tolloid-like 1	247	Sites in UTR	1	1	0	0	0	mmu-miR-710	-0.09	-0.09	N/A
TLK2	ENST00000582809.1	tousled-like kinase 2	5	Sites in UTR	1	0	0	1	1	mmu-miR-710	-0.09	-0.09	N/A
FUT4	ENST00000358752.2	fucosyltransferase 4 (alpha (1,3) fucosyltransferase, myeloid-specific)	354	Sites in UTR	1	0	1	0	0	mmu-miR-710	-0.09	-0.09	N/A
MORN4	ENST00000478953.1	MORN repeat containing 4	296	Sites in UTR	1	0	1	0	0	mmu-miR-710	-0.09	-0.09	N/A
PAQR8	ENST00000442253.2	progestin and adipoQ receptor family member VIII	484	Sites in UTR	1	0	0	1	2	mmu-miR-710	-0.09	-0.1	N/A
NAP1L5	ENST00000323061.5	nucleosome assembly protein 1-like 5	28	Sites in UTR	1	0	0	1	0	mmu-miR-710	-0.09	-0.13	N/A
NUDCD2	ENST00000302764.4	NudC domain containing 2	308	Sites in UTR	3	0	2	1	0	mmu-miR-710	-0.09	-0.34	N/A
DSC3	ENST00000434452.1	desmocollin 3	390	Sites in UTR	1	0	0	1	0	mmu-miR-710	-0.09	-0.09	N/A
PPAN-P2RY11	ENST00000428358.1	PPAN-P2RY11 readthrough	293	Sites in UTR	2	0	2	0	1	mmu-miR-710	-0.09	-0.09	N/A
NKX3-2	ENST00000382438.5	NK3 homeobox 2	36	Sites in UTR	1	0	0	1	0	mmu-miR-710	-0.09	-0.09	N/A
MUC12	ENST00000536621.1	mucin 12, cell surface associated	10	Sites in UTR	1	0	1	0	0	mmu-miR-710	-0.09	-0.09	N/A
RNF121	ENST00000393713.3	ring finger protein 121	610	Sites in UTR	1	0	1	0	0	mmu-miR-710	-0.09	-0.09	N/A
DDX26B	ENST00000370752.4	DEAD/H (Asp-Glu-Ala-Asp/His) box polypeptide 26B	289	Sites in UTR	1	0	0	1	1	mmu-miR-710	-0.09	-0.09	N/A
CHN2	ENST00000222792.6	chimerin 2	95	Sites in UTR	1	0	0	1	0	mmu-miR-710	-0.09	-0.1	N/A
PYGO1	ENST00000302000.6	pygopus homolog 1 (Drosophila)	104	Sites in UTR	3	0	1	2	0	mmu-miR-710	-0.09	-0.2	N/A
SSFA2	ENST00000431877.2	sperm specific antigen 2	1434	Sites in UTR	1	0	0	1	0	mmu-miR-710	-0.09	-0.09	N/A
FBXL2	ENST00000484457.1	F-box and leucine-rich repeat protein 2	12	Sites in UTR	1	0	0	1	2	mmu-miR-710	-0.09	-0.18	N/A
SEMA3E	ENST00000307792.3	sema domain, immunoglobulin domain (Ig), short basic domain, secreted, (semaphorin) 3E	54	Sites in UTR	1	0	0	1	0	mmu-miR-710	-0.09	-0.12	N/A
CD58	ENST00000369487.3	CD58 molecule	121	Sites in UTR	1	0	0	1	0	mmu-miR-710	-0.09	-0.11	N/A
ZDBF2	ENST00000374423.3	zinc finger, DBF-type containing 2	102	Sites in UTR	1	1	0	0	0	mmu-miR-710	-0.09	-0.09	N/A
PAX5	ENST00000358127.4	paired box 5	5	Sites in UTR	2	0	1	1	3	mmu-miR-710	-0.09	-0.09	N/A
CARD14	ENST00000573882.1	caspase recruitment domain family, member 14	5	Sites in UTR	1	1	0	0	0	mmu-miR-710	-0.09	-0.09	N/A
PPP1R37	ENST00000221462.4	protein phosphatase 1, regulatory subunit 37	513	Sites in UTR	1	0	0	1	0	mmu-miR-710	-0.09	-0.09	N/A
INTS6	ENST00000311234.4	integrator complex subunit 6	433	Sites in UTR	2	0	2	0	1	mmu-miR-710	-0.09	-0.3	N/A
TREML2	ENST00000483722.1	triggering receptor expressed on myeloid cells-like 2	5	Sites in UTR	1	0	1	0	0	mmu-miR-710	-0.09	-0.09	N/A
ONECUT2	ENST00000491143.2	one cut homeobox 2	847	Sites in UTR	5	0	3	2	1	mmu-miR-710	-0.09	-0.11	N/A
SLC43A1	ENST00000278426.3	solute carrier family 43 (amino acid system L transporter), member 1	483	Sites in UTR	1	0	1	0	1	mmu-miR-710	-0.09	-0.09	N/A
CAMK4	ENST00000282356.4	calcium/calmodulin-dependent protein kinase IV	73	Sites in UTR	4	1	0	3	3	mmu-miR-710	-0.09	-0.14	N/A
ETF1	ENST00000499810.2	eukaryotic translation termination factor 1	31	Sites in UTR	1	0	0	1	0	mmu-miR-710	-0.09	-0.1	N/A
UBE2QL1	ENST00000399816.3	ubiquitin-conjugating enzyme E2Q family-like 1	10	Sites in UTR	2	0	1	1	1	mmu-miR-710	-0.09	-0.11	N/A
SNAPC4	ENST00000298532.2	small nuclear RNA activating complex, polypeptide 4, 190kDa	875	Sites in UTR	1	0	1	0	0	mmu-miR-710	-0.09	-0.09	N/A
APOLD1	ENST00000356591.4	apolipoprotein L domain containing 1	27	Sites in UTR	2	0	1	1	1	mmu-miR-710	-0.09	-0.09	N/A
KIAA1468	ENST00000398130.2	KIAA1468	756	Sites in UTR	1	0	0	1	0	mmu-miR-710	-0.09	-0.13	N/A
PAX4	ENST00000338516.3	paired box 4	5	Sites in UTR	1	0	1	0	0	mmu-miR-710	-0.09	-0.09	N/A
ARHGAP28	ENST00000419673.2	Rho GTPase activating protein 28	31	Sites in UTR	1	0	1	0	3	mmu-miR-710	-0.09	-0.12	N/A
C9orf85	ENST00000486911.2	chromosome 9 open reading frame 85	57	Sites in UTR	1	0	1	0	2	mmu-miR-710	-0.09	-0.25	N/A
SRP19	ENST00000282999.3	signal recognition particle 19kDa	243	Sites in UTR	1	0	1	0	0	mmu-miR-710	-0.09	-0.16	N/A
MST4	ENST00000394334.2	Serine/threonine-protein kinase MST4	47	Sites in UTR	1	0	0	1	1	mmu-miR-710	-0.09	-0.11	N/A
HSDL1	ENST00000219439.4	hydroxysteroid dehydrogenase like 1	699	Sites in UTR	1	0	1	0	1	mmu-miR-710	-0.09	-0.11	N/A
HEATR3	ENST00000299192.7	HEAT repeat containing 3	119	Sites in UTR	1	0	0	1	0	mmu-miR-710	-0.09	-0.18	N/A
ZNF106	ENST00000263805.4	zinc finger protein 106	406	Sites in UTR	1	0	1	0	0	mmu-miR-710	-0.09	-0.09	N/A
C4orf26	ENST00000311623.4	chromosome 4 open reading frame 26	5	Sites in UTR	1	0	1	0	0	mmu-miR-710	-0.09	-0.09	N/A
NARS2	ENST00000281038.5	asparaginyl-tRNA synthetase 2, mitochondrial (putative)	65	Sites in UTR	1	0	0	1	0	mmu-miR-710	-0.09	-0.09	N/A
C17orf103	ENST00000468196.1	chromosome 17 open reading frame 103	54	Sites in UTR	1	0	1	0	1	mmu-miR-710	-0.09	-0.09	N/A
MEGF11	ENST00000360698.4	multiple EGF-like-domains 11	7	Sites in UTR	1	0	0	1	1	mmu-miR-710	-0.09	-0.09	N/A
PAIP2B	ENST00000244221.8	poly(A) binding protein interacting protein 2B	42	Sites in UTR	2	0	2	0	1	mmu-miR-710	-0.09	-0.15	N/A
FKBP1B	ENST00000380991.4	FK506 binding protein 1B, 12.6 kDa	232	Sites in UTR	1	0	0	1	0	mmu-miR-710	-0.09	-0.09	N/A
RASSF4	ENST00000374417.2	Ras association (RalGDS/AF-6) domain family member 4	515	Sites in UTR	4	0	2	2	0	mmu-miR-710	-0.09	-0.29	N/A
ABAT	ENST00000569156.1	4-aminobutyrate aminotransferase	66	Sites in UTR	1	0	0	1	1	mmu-miR-710	-0.09	-0.19	N/A
GCH1	ENST00000491895.2	GTP cyclohydrolase 1	502	Sites in UTR	1	0	0	1	0	mmu-miR-710	-0.09	-0.09	N/A
ZNF410	ENST00000555044.1	zinc finger protein 410	718	Sites in UTR	1	0	1	0	1	mmu-miR-710	-0.09	-0.09	N/A
PIK3CA	ENST00000263967.3	phosphatidylinositol-4,5-bisphosphate 3-kinase, catalytic subunit alpha	112	Sites in UTR	1	0	0	1	3	mmu-miR-710	-0.09	-0.09	N/A
CNOT2	ENST00000229195.3	CCR4-NOT transcription complex, subunit 2	1189	Sites in UTR	2	0	1	1	1	mmu-miR-710	-0.09	-0.14	N/A
AGO4	ENST00000373210.3	argonaute RISC catalytic component 4	96	Sites in UTR	1	0	1	0	0	mmu-miR-710	-0.09	-0.13	N/A
GRK6	ENST00000393576.3	G protein-coupled receptor kinase 6	130	Sites in UTR	2	0	2	0	1	mmu-miR-710	-0.09	-0.15	N/A
METTL9	ENST00000358154.3	methyltransferase like 9	220	Sites in UTR	1	0	0	1	1	mmu-miR-710	-0.09	-0.11	N/A
COPS7B	ENST00000373608.3	COP9 signalosome subunit 7B	331	Sites in UTR	1	0	0	1	0	mmu-miR-710	-0.09	-0.09	N/A
WNK3	ENST00000375169.3	WNK lysine deficient protein kinase 3	55	Sites in UTR	1	0	0	1	1	mmu-miR-710	-0.09	-0.09	N/A
C5orf22	ENST00000325366.9	chromosome 5 open reading frame 22	598	Sites in UTR	2	0	2	0	0	mmu-miR-710	-0.09	-0.1	N/A
PSAPL1	ENST00000319098.4	prosaposin-like 1 (gene/pseudogene)	25	Sites in UTR	1	1	0	0	0	mmu-miR-710	-0.09	-0.09	N/A
RAB40C	ENST00000248139.3	RAB40C, member RAS oncogene family	421	Sites in UTR	2	0	2	0	1	mmu-miR-710	-0.09	-0.09	N/A
FAHD2A	ENST00000233379.4	fumarylacetoacetate hydrolase domain containing 2A	9	Sites in UTR	1	0	0	1	0	mmu-miR-710	-0.09	-0.09	N/A
FZD7	ENST00000286201.1	frizzled family receptor 7	319	Sites in UTR	1	0	1	0	2	mmu-miR-710	-0.09	-0.09	N/A
PIK3R3	ENST00000262741.5	phosphoinositide-3-kinase, regulatory subunit 3 (gamma)	335	Sites in UTR	2	0	2	0	0	mmu-miR-710	-0.09	-0.12	N/A
TMEM246	ENST00000374847.1	transmembrane protein 246	367	Sites in UTR	1	0	0	1	0	mmu-miR-710	-0.09	-0.1	N/A
CNST	ENST00000366513.4	consortin, connexin sorting protein	303	Sites in UTR	1	1	0	0	0	mmu-miR-710	-0.09	-0.29	N/A
FRMD6	ENST00000395718.2	FERM domain containing 6	508	Sites in UTR	2	0	2	0	0	mmu-miR-710	-0.09	-0.09	N/A
C18orf25	ENST00000282059.6	chromosome 18 open reading frame 25	688	Sites in UTR	2	0	0	2	0	mmu-miR-710	-0.09	-0.1	N/A
ARMC10	ENST00000323716.3	armadillo repeat containing 10	147	Sites in UTR	1	0	1	0	0	mmu-miR-710	-0.09	-0.14	N/A
POC1A	ENST00000296484.2	POC1 centriolar protein A	1025	Sites in UTR	1	0	0	1	0	mmu-miR-710	-0.09	-0.09	N/A
MPPED1	ENST00000417669.2	metallophosphoesterase domain containing 1	51	Sites in UTR	1	0	1	0	0	mmu-miR-710	-0.09	-0.09	N/A
2019-03-06	ENST00000274140.5	membrane-associated ring finger (C3HC4) 6, E3 ubiquitin protein ligase	14086	Sites in UTR	1	1	0	0	1	mmu-miR-710	-0.09	-0.1	N/A
TBC1D14	ENST00000448507.1	TBC1 domain family, member 14	1583	Sites in UTR	1	0	0	1	2	mmu-miR-710	-0.09	-0.09	N/A
SAP30BP	ENST00000584667.1	SAP30 binding protein	867	Sites in UTR	1	0	1	0	1	mmu-miR-710	-0.09	-0.11	N/A
EHF	ENST00000257831.3	ets homologous factor	5	Sites in UTR	2	0	0	2	0	mmu-miR-710	-0.09	-0.2	N/A
DGKG	ENST00000265022.3	diacylglycerol kinase, gamma 90kDa	5	Sites in UTR	2	0	2	0	0	mmu-miR-710	-0.09	-0.09	N/A
GPR158	ENST00000376351.3	G protein-coupled receptor 158	5	Sites in UTR	2	0	1	1	0	mmu-miR-710	-0.09	-0.09	N/A
AC068987.1	ENST00000599343.1	HCG1997999; cDNA FLJ33996 fis, clone DFNES2008881	44	Sites in UTR	2	0	1	1	0	mmu-miR-710	-0.09	-0.09	N/A
AC007040.11	ENST00000606025.1		12	Sites in UTR	1	1	0	0	0	mmu-miR-710	-0.09	-0.22	N/A
PIAS1	ENST00000249636.6	protein inhibitor of activated STAT, 1	368	Sites in UTR	2	0	1	1	1	mmu-miR-710	-0.09	-0.17	N/A
CTNND1	ENST00000524630.1	catenin (cadherin-associated protein), delta 1	743	Sites in UTR	1	0	1	0	0	mmu-miR-710	-0.09	-0.09	N/A
SEC24B	ENST00000265175.5	SEC24 family, member B (S. cerevisiae)	24	Sites in UTR	1	0	0	1	0	mmu-miR-710	-0.09	-0.09	N/A
NDOR1	ENST00000427047.2	NADPH dependent diflavin oxidoreductase 1	1044	Sites in UTR	1	0	1	0	0	mmu-miR-710	-0.08	-0.1	N/A
CC2D1B	ENST00000371586.2	coiled-coil and C2 domain containing 1B	42	Sites in UTR	3	1	1	1	0	mmu-miR-710	-0.08	-0.28	N/A
SIX5	ENST00000560168.1	SIX homeobox 5	47	Sites in UTR	1	0	0	1	1	mmu-miR-710	-0.08	-0.1	N/A
FAM101B	ENST00000329099.4	family with sequence similarity 101, member B	126	Sites in UTR	1	0	0	1	0	mmu-miR-710	-0.08	-0.11	N/A
ITGBL1	ENST00000545560.2	integrin, beta-like 1 (with EGF-like repeat domains)	106	Sites in UTR	1	0	1	0	0	mmu-miR-710	-0.08	-0.1	N/A
ANO9	ENST00000332826.6	anoctamin 9	23	Sites in UTR	1	0	0	1	0	mmu-miR-710	-0.08	-0.11	N/A
RNF144A	ENST00000320892.6	ring finger protein 144A	124	Sites in UTR	1	0	0	1	1	mmu-miR-710	-0.08	-0.09	N/A
TBC1D8B	ENST00000357242.5	TBC1 domain family, member 8B (with GRAM domain)	69	Sites in UTR	1	0	1	0	2	mmu-miR-710	-0.08	-0.09	N/A
SSR1	ENST00000244763.4	signal sequence receptor, alpha	12917	Sites in UTR	1	0	0	1	2	mmu-miR-710	-0.08	-0.1	N/A
POLR3G	ENST00000504930.1	polymerase (RNA) III (DNA directed) polypeptide G (32kD)	67	Sites in UTR	1	0	1	0	1	mmu-miR-710	-0.08	-0.08	N/A
GLRA2	ENST00000218075.4	glycine receptor, alpha 2	5	Sites in UTR	1	0	0	1	0	mmu-miR-710	-0.08	-0.08	N/A
STAT3	ENST00000585517.1	signal transducer and activator of transcription 3 (acute-phase response factor)	478	Sites in UTR	1	0	0	1	0	mmu-miR-710	-0.08	-0.08	N/A
SCN2B	ENST00000278947.5	sodium channel, voltage-gated, type II, beta subunit	5	Sites in UTR	2	0	2	0	2	mmu-miR-710	-0.08	-0.08	N/A
UTY	ENST00000331397.4	ubiquitously transcribed tetratricopeptide repeat containing, Y-linked	5	Sites in UTR	1	0	0	1	0	mmu-miR-710	-0.08	-0.08	N/A
AQP2	ENST00000199280.3	aquaporin 2 (collecting duct)	5	Sites in UTR	2	1	1	0	0	mmu-miR-710	-0.08	-0.08	N/A
ZNF292	ENST00000369577.3	zinc finger protein 292	230	Sites in UTR	1	0	0	1	0	mmu-miR-710	-0.08	-0.08	N/A
LHX4	ENST00000263726.2	LIM homeobox 4	13	Sites in UTR	2*	1	0	0	1	mmu-miR-710	-0.08	-0.18	N/A
WISP1	ENST00000517423.1	WNT1 inducible signaling pathway protein 1	5	Sites in UTR	3	0	2	1	2	mmu-miR-710	-0.08	-0.38	N/A
FAM198B	ENST00000585682.1	family with sequence similarity 198, member B	25	Sites in UTR	1	0	0	1	0	mmu-miR-710	-0.08	-0.08	N/A
NRROS	ENST00000328557.4	negative regulator of reactive oxygen species	5	Sites in UTR	1	0	1	0	0	mmu-miR-710	-0.08	-0.08	N/A
FGF18	ENST00000274625.5	fibroblast growth factor 18	5	Sites in UTR	1	0	0	1	0	mmu-miR-710	-0.08	-0.08	N/A
GTF3C1	ENST00000561623.1	general transcription factor IIIC, polypeptide 1, alpha 220kDa	19	Sites in UTR	1	0	0	1	0	mmu-miR-710	-0.08	-0.08	N/A
NUMA1	ENST00000351960.6	nuclear mitotic apparatus protein 1	7	Sites in UTR	1	0	1	0	0	mmu-miR-710	-0.08	-0.08	N/A
DLST	ENST00000334220.4	dihydrolipoamide S-succinyltransferase (E2 component of 2-oxo-glutarate complex)	64	Sites in UTR	1	0	0	1	0	mmu-miR-710	-0.08	-0.08	N/A
DLL1	ENST00000366756.3	delta-like 1 (Drosophila)	85	Sites in UTR	1	0	0	1	0	mmu-miR-710	-0.08	-0.08	N/A
TERT	ENST00000296820.5	telomerase reverse transcriptase	10	Sites in UTR	1	0	1	0	0	mmu-miR-710	-0.08	-0.08	N/A
FAM47E-STBD1	ENST00000237642.6	FAM47E-STBD1 readthrough	503	Sites in UTR	1	0	0	1	0	mmu-miR-710	-0.08	-0.1	N/A
CDH11	ENST00000394156.3	cadherin 11, type 2, OB-cadherin (osteoblast)	448	Sites in UTR	2	1	1	0	0	mmu-miR-710	-0.08	-0.23	N/A
SMAD5	ENST00000545279.1	SMAD family member 5	225	Sites in UTR	1	0	1	0	3	mmu-miR-710	-0.08	-0.1	N/A
TMEM55A	ENST00000285419.3	transmembrane protein 55A	151	Sites in UTR	1	0	1	0	0	mmu-miR-710	-0.08	-0.13	N/A
RPRD2	ENST00000539519.1	regulation of nuclear pre-mRNA domain containing 2	280	Sites in UTR	1	0	1	0	0	mmu-miR-710	-0.08	-0.08	N/A
MFSD9	ENST00000258436.5	major facilitator superfamily domain containing 9	395	Sites in UTR	1	0	1	0	1	mmu-miR-710	-0.08	-0.2	N/A
FAM45A	ENST00000361432.2	family with sequence similarity 45, member A	149	Sites in UTR	1	0	0	1	0	mmu-miR-710	-0.08	-0.09	N/A
ACVR1B	ENST00000257963.4	activin A receptor, type IB	3319	Sites in UTR	1	0	0	1	0	mmu-miR-710	-0.08	-0.08	N/A
PAQR4	ENST00000318782.8	progestin and adipoQ receptor family member IV	703	Sites in UTR	1	0	1	0	0	mmu-miR-710	-0.08	-0.08	N/A
HELZ2	ENST00000427522.2	helicase with zinc finger 2, transcriptional coactivator	692	Sites in UTR	1	0	0	1	0	mmu-miR-710	-0.08	-0.08	N/A
KCND2	ENST00000331113.4	potassium voltage-gated channel, Shal-related subfamily, member 2	5	Sites in UTR	1	0	1	0	0	mmu-miR-710	-0.08	-0.08	N/A
PURG	ENST00000475541.1	purine-rich element binding protein G	29	Sites in UTR	1	1	0	0	0	mmu-miR-710	-0.08	-0.22	N/A
VTI1A	ENST00000393077.2	vesicle transport through interaction with t-SNAREs 1A	376	Sites in UTR	1	0	1	0	2	mmu-miR-710	-0.08	-0.1	N/A
PRDM13	ENST00000369215.4	PR domain containing 13	17	Sites in UTR	1	1	0	0	0	mmu-miR-710	-0.08	-0.29	N/A
SP8	ENST00000418710.2	Sp8 transcription factor	95	Sites in UTR	1	0	1	0	0	mmu-miR-710	-0.08	-0.13	N/A
ALKBH5	ENST00000399138.4	alkB, alkylation repair homolog 5 (E. coli)	2211	Sites in UTR	1	0	1	0	0	mmu-miR-710	-0.08	-0.08	N/A
AGPAT3	ENST00000291572.8	1-acylglycerol-3-phosphate O-acyltransferase 3	2443	Sites in UTR	1	1	0	0	1	mmu-miR-710	-0.08	-0.09	N/A
WDFY1	ENST00000233055.4	WD repeat and FYVE domain containing 1	88	Sites in UTR	1	0	0	1	1	mmu-miR-710	-0.08	-0.08	N/A
GLCCI1	ENST00000223145.5	glucocorticoid induced transcript 1	654	Sites in UTR	1	1	0	0	0	mmu-miR-710	-0.08	-0.11	N/A
C17orf100	ENST00000391428.2	chromosome 17 open reading frame 100	39	Sites in UTR	1	0	0	1	0	mmu-miR-710	-0.08	-0.13	N/A
KIAA1549	ENST00000440172.1	KIAA1549	508	Sites in UTR	2	1	0	1	0	mmu-miR-710	-0.08	-0.09	N/A
RTF1	ENST00000389629.4	Rtf1, Paf1/RNA polymerase II complex component, homolog (S. cerevisiae)	1869	Sites in UTR	1	0	1	0	1	mmu-miR-710	-0.08	-0.09	N/A
SHISA6	ENST00000441885.3	shisa family member 6	5	Sites in UTR	1	1	0	0	0	mmu-miR-710	-0.08	-0.08	N/A
KDM2A	ENST00000398645.2	lysine (K)-specific demethylase 2A	729	Sites in UTR	2	0	1	1	1	mmu-miR-710	-0.08	-0.08	N/A
SETD5	ENST00000402198.1	SET domain containing 5	48	Sites in UTR	1	0	1	0	1	mmu-miR-710	-0.08	-0.09	N/A
MAK16	ENST00000360128.6	MAK16 homolog (S. cerevisiae)	97	Sites in UTR	1	0	1	0	0	mmu-miR-710	-0.08	-0.11	N/A
GALNT10	ENST00000297107.6	UDP-N-acetyl-alpha-D-galactosamine:polypeptide N-acetylgalactosaminyltransferase 10 (GalNAc-T10)	3445	Sites in UTR	1	1	0	0	0	mmu-miR-710	-0.08	-0.08	N/A
CD28	ENST00000324106.8	CD28 molecule	5	Sites in UTR	2	0	1	1	1	mmu-miR-710	-0.08	-0.12	N/A
C1orf158	ENST00000288048.5	chromosome 1 open reading frame 158	5	Sites in UTR	1	0	0	1	0	mmu-miR-710	-0.08	-0.08	N/A
TMEM209	ENST00000397622.2	transmembrane protein 209	257	Sites in UTR	1	0	1	0	0	mmu-miR-710	-0.08	-0.08	N/A
LIN54	ENST00000395282.2	lin-54 homolog (C. elegans)	228	Sites in UTR	1	0	0	1	1	mmu-miR-710	-0.08	-0.09	N/A
ADAM12	ENST00000368679.4	ADAM metallopeptidase domain 12	758	Sites in UTR	1	0	0	1	0	mmu-miR-710	-0.08	-0.08	N/A
MAP3K7	ENST00000369325.3	mitogen-activated protein kinase kinase kinase 7	1172	Sites in UTR	1	0	0	1	0	mmu-miR-710	-0.08	-0.14	N/A
TGFBRAP1	ENST00000393359.2	transforming growth factor, beta receptor associated protein 1	435	Sites in UTR	1	0	1	0	1	mmu-miR-710	-0.08	-0.09	N/A
DCUN1D3	ENST00000324344.4	DCN1, defective in cullin neddylation 1, domain containing 3	53	Sites in UTR	1	0	1	0	0	mmu-miR-710	-0.08	-0.15	N/A
TRAPPC13	ENST00000399438.3	trafficking protein particle complex 13	361	Sites in UTR	1	0	1	0	0	mmu-miR-710	-0.08	-0.14	N/A
SH3BP5L	ENST00000366472.5	SH3-binding domain protein 5-like	379	Sites in UTR	1	0	0	1	0	mmu-miR-710	-0.08	-0.08	N/A
2019-03-01	ENST00000274056.7	membrane-associated ring finger (C3HC4) 1, E3 ubiquitin protein ligase	5	Sites in UTR	1	0	0	1	1	mmu-miR-710	-0.08	-0.08	N/A
KIFC2	ENST00000301331.5	kinesin family member C2	101	Sites in UTR	1	0	1	0	0	mmu-miR-710	-0.08	-0.08	N/A
2019-03-08	ENST00000453424.2	membrane-associated ring finger (C3HC4) 8, E3 ubiquitin protein ligase	48	Sites in UTR	1	1	0	0	1	mmu-miR-710	-0.08	-0.08	N/A
SYVN1	ENST00000294256.8	synovial apoptosis inhibitor 1, synoviolin	95	Sites in UTR	1	0	1	0	0	mmu-miR-710	-0.08	-0.08	N/A
C2orf54	ENST00000402775.2	chromosome 2 open reading frame 54	13	Sites in UTR	1	0	0	1	0	mmu-miR-710	-0.08	-0.08	N/A
TBX19	ENST00000367821.3	T-box 19	16	Sites in UTR	1	0	1	0	0	mmu-miR-710	-0.08	-0.08	N/A
CTNNA3	ENST00000433211.2	catenin (cadherin-associated protein), alpha 3	5	Sites in UTR	1	0	0	1	1	mmu-miR-710	-0.08	-0.08	N/A
FAR1	ENST00000354817.3	fatty acyl CoA reductase 1	814	Sites in UTR	1	0	0	1	2	mmu-miR-710	-0.08	-0.1	N/A
HTR1D	ENST00000374619.1	5-hydroxytryptamine (serotonin) receptor 1D, G protein-coupled	99	Sites in UTR	1	0	0	1	0	mmu-miR-710	-0.08	-0.11	N/A
SLC23A2	ENST00000338244.1	solute carrier family 23 (ascorbic acid transporter), member 2	121	Sites in UTR	1	0	1	0	2	mmu-miR-710	-0.08	-0.08	N/A
ANKH	ENST00000284268.6	ANKH inorganic pyrophosphate transport regulator	770	Sites in UTR	4	1	2	1	2	mmu-miR-710	-0.08	-0.26	N/A
DDX31	ENST00000372159.3	DEAD (Asp-Glu-Ala-Asp) box polypeptide 31	174	Sites in UTR	1	0	1	0	1	mmu-miR-710	-0.08	-0.17	N/A
YTHDC2	ENST00000161863.4	YTH domain containing 2	463	Sites in UTR	1	0	1	0	0	mmu-miR-710	-0.08	-0.17	N/A
XPO4	ENST00000400602.2	exportin 4	718	Sites in UTR	1	0	0	1	0	mmu-miR-710	-0.08	-0.08	N/A
MURC	ENST00000307584.5	muscle-related coiled-coil protein	75	Sites in UTR	1	0	0	1	0	mmu-miR-710	-0.08	-0.08	N/A
LONRF3	ENST00000304778.7	LON peptidase N-terminal domain and ring finger 3	36	Sites in UTR	1	0	0	1	0	mmu-miR-710	-0.08	-0.13	N/A
OSBPL6	ENST00000190611.4	oxysterol binding protein-like 6	85	Sites in UTR	1	1	0	0	0	mmu-miR-710	-0.08	-0.1	N/A
KIF3A	ENST00000378746.4	kinesin family member 3A	33	Sites in UTR	1	0	0	1	0	mmu-miR-710	-0.08	-0.08	N/A
DISC1	ENST00000439617.2	disrupted in schizophrenia 1	132	Sites in UTR	1	1	0	0	0	mmu-miR-710	-0.08	-0.08	N/A
DNAJB14	ENST00000442697.2	DnaJ (Hsp40) homolog, subfamily B, member 14	10	Sites in UTR	2	0	1	1	0	mmu-miR-710	-0.08	-0.12	N/A
FAM49A	ENST00000381323.3	family with sequence similarity 49, member A	38	Sites in UTR	1	0	0	1	1	mmu-miR-710	-0.08	-0.1	N/A
TMEM248	ENST00000341567.4	transmembrane protein 248	3207	Sites in UTR	1	0	0	1	0	mmu-miR-710	-0.08	-0.09	N/A
ADNP	ENST00000371602.4	activity-dependent neuroprotector homeobox	635	Sites in UTR	1	0	1	0	0	mmu-miR-710	-0.08	-0.08	N/A
GPR26	ENST00000284674.1	G protein-coupled receptor 26	5	Sites in UTR	2	0	1	1	1	mmu-miR-710	-0.08	-0.1	N/A
FGA	ENST00000403106.3	fibrinogen alpha chain	1401	Sites in UTR	1	0	0	1	0	mmu-miR-710	-0.08	-0.08	N/A
VAT1	ENST00000355653.3	vesicle amine transport 1	2844	Sites in UTR	1	0	0	1	0	mmu-miR-710	-0.08	-0.08	N/A
ABCA3	ENST00000301732.5	ATP-binding cassette, sub-family A (ABC1), member 3	338	Sites in UTR	1	1	0	0	0	mmu-miR-710	-0.08	-0.08	N/A
ABLIM2	ENST00000361737.5	actin binding LIM protein family, member 2	78	Sites in UTR	1	0	1	0	0	mmu-miR-710	-0.08	-0.08	N/A
KAZALD1	ENST00000370200.5	Kazal-type serine peptidase inhibitor domain 1	186	Sites in UTR	1	0	0	1	0	mmu-miR-710	-0.08	-0.1	N/A
SREBF2	ENST00000361204.4	sterol regulatory element binding transcription factor 2	1518	Sites in UTR	2	1	0	1	1	mmu-miR-710	-0.08	-0.1	N/A
F11R	ENST00000368026.6	F11 receptor	2844	Sites in UTR	1	0	1	0	0	mmu-miR-710	-0.08	-0.12	N/A
FAM124B	ENST00000389874.3	family with sequence similarity 124B	5	Sites in UTR	1	0	0	1	0	mmu-miR-710	-0.08	-0.08	N/A
FLI1	ENST00000527786.2	Fli-1 proto-oncogene, ETS transcription factor	116	Sites in UTR	2	1	0	1	0	mmu-miR-710	-0.08	-0.18	N/A
ADAM10	ENST00000260408.3	ADAM metallopeptidase domain 10	385	Sites in UTR	2	0	2	0	1	mmu-miR-710	-0.08	-0.15	N/A
ARHGAP17	ENST00000441763.2	Rho GTPase activating protein 17	1337	Sites in UTR	2	0	2	0	1	mmu-miR-710	-0.08	-0.08	N/A
MLK4	ENST00000366624.3	Mitogen-activated protein kinase kinase kinase MLK4	405	Sites in UTR	1	0	0	1	0	mmu-miR-710	-0.08	-0.08	N/A
DNAJC27	ENST00000264711.2	DnaJ (Hsp40) homolog, subfamily C, member 27	41	Sites in UTR	1	0	0	1	0	mmu-miR-710	-0.08	-0.09	N/A
SETD8	ENST00000402868.3	SET domain containing (lysine methyltransferase) 8	52	Sites in UTR	2	0	1	1	0	mmu-miR-710	-0.08	-0.08	N/A
JAM2	ENST00000480456.1	junctional adhesion molecule 2	41	Sites in UTR	1	0	0	1	1	mmu-miR-710	-0.08	-0.11	N/A
TUSC5	ENST00000333813.3	tumor suppressor candidate 5	5	Sites in UTR	1	0	0	1	0	mmu-miR-710	-0.08	-0.08	N/A
CAP1	ENST00000372797.3	CAP, adenylate cyclase-associated protein 1 (yeast)	24	Sites in UTR	1	0	1	0	0	mmu-miR-710	-0.08	-0.08	N/A
CT62	ENST00000566432.1	cancer/testis antigen 62	5	Sites in UTR	1	0	1	0	0	mmu-miR-710	-0.08	-0.08	N/A
SCAMP5	ENST00000425597.3	secretory carrier membrane protein 5	127	Sites in UTR	1	0	1	0	0	mmu-miR-710	-0.08	-0.08	N/A
HEPACAM	ENST00000298251.4	hepatic and glial cell adhesion molecule	5	Sites in UTR	1	0	1	0	0	mmu-miR-710	-0.08	-0.08	N/A
ZNF652	ENST00000362063.2	zinc finger protein 652	33	Sites in UTR	3	1	0	2	0	mmu-miR-710	-0.08	-0.17	N/A
ISM2	ENST00000493585.1	isthmin 2	7	Sites in UTR	1	0	1	0	2	mmu-miR-710	-0.08	-0.36	N/A
CDKN2C	ENST00000262662.1	cyclin-dependent kinase inhibitor 2C (p18, inhibits CDK4)	708	Sites in UTR	1	1	0	0	1	mmu-miR-710	-0.08	-0.43	N/A
CSPP1	ENST00000262210.5	centrosome and spindle pole associated protein 1	101	Sites in UTR	1	0	1	0	0	mmu-miR-710	-0.08	-0.15	N/A
SCRN1	ENST00000242059.5	secernin 1	29	Sites in UTR	1	0	0	1	0	mmu-miR-710	-0.08	-0.12	N/A
BRWD3	ENST00000373275.4	bromodomain and WD repeat domain containing 3	506	Sites in UTR	2	0	2	0	0	mmu-miR-710	-0.08	-0.08	N/A
STAG2	ENST00000371160.1	stromal antigen 2	216	Sites in UTR	1	0	1	0	0	mmu-miR-710	-0.08	-0.09	N/A
BARX1	ENST00000253968.6	BARX homeobox 1	10	Sites in UTR	1	0	1	0	0	mmu-miR-710	-0.07	-0.07	N/A
SLC24A1	ENST00000261892.6	solute carrier family 24 (sodium/potassium/calcium exchanger), member 1	92	Sites in UTR	1	0	0	1	0	mmu-miR-710	-0.07	-0.07	N/A
LRRC73	ENST00000372441.1	leucine rich repeat containing 73	5	Sites in UTR	1	0	0	1	0	mmu-miR-710	-0.07	-0.07	N/A
TRERF1	ENST00000541110.1	transcriptional regulating factor 1	52	Sites in UTR	1	0	0	1	1	mmu-miR-710	-0.07	-0.07	N/A
PTPLAD2	ENST00000495827.2	protein tyrosine phosphatase-like A domain containing 2	17	Sites in UTR	2	0	1	1	0	mmu-miR-710	-0.07	-0.28	N/A
MMACHC	ENST00000401061.4	methylmalonic aciduria (cobalamin deficiency) cblC type, with homocystinuria	128	Sites in UTR	1	0	1	0	0	mmu-miR-710	-0.07	-0.19	N/A
EIF4E3	ENST00000425534.3	eukaryotic translation initiation factor 4E family member 3	475	Sites in UTR	1	0	1	0	3	mmu-miR-710	-0.07	-0.08	N/A
AGPAT4	ENST00000366911.5	1-acylglycerol-3-phosphate O-acyltransferase 4	142	Sites in UTR	1	0	1	0	0	mmu-miR-710	-0.07	-0.14	N/A
FOXC1	ENST00000380874.2	forkhead box C1	1301	Sites in UTR	1	0	1	0	1	mmu-miR-710	-0.07	-0.09	N/A
CTD-2207O23.12	ENST00000599312.1	Uncharacterized protein	32	Sites in UTR	1	0	1	0	0	mmu-miR-710	-0.07	-0.07	N/A
TSPAN5	ENST00000305798.3	tetraspanin 5	107	Sites in UTR	1	0	1	0	0	mmu-miR-710	-0.07	-0.07	N/A
ALX4	ENST00000329255.3	ALX homeobox 4	52	Sites in UTR	2	0	0	2	0	mmu-miR-710	-0.07	-0.07	N/A
DUSP22	ENST00000419235.2	dual specificity phosphatase 22	1330	Sites in UTR	1	0	0	1	0	mmu-miR-710	-0.07	-0.07	N/A
UNC45B	ENST00000268876.5	unc-45 homolog B (C. elegans)	5	Sites in UTR	1	0	1	0	2	mmu-miR-710	-0.07	-0.07	N/A
FUBP1	ENST00000370767.1	far upstream element (FUSE) binding protein 1	2021	Sites in UTR	2	0	0	2	1	mmu-miR-710	-0.07	-0.08	N/A
FUT10	ENST00000327671.5	fucosyltransferase 10 (alpha (1,3) fucosyltransferase)	124	Sites in UTR	2	0	1	1	0	mmu-miR-710	-0.07	-0.12	N/A
TRIB3	ENST00000217233.3	tribbles pseudokinase 3	730	Sites in UTR	1	0	1	0	0	mmu-miR-710	-0.07	-0.07	N/A
FUT9	ENST00000302103.5	fucosyltransferase 9 (alpha (1,3) fucosyltransferase)	5	Sites in UTR	2	0	2	0	0	mmu-miR-710	-0.07	-0.07	N/A
CATSPERG	ENST00000215069.4	catsper channel auxiliary subunit gamma	5	Sites in UTR	1	0	1	0	0	mmu-miR-710	-0.07	-0.07	N/A
ANKRD23	ENST00000318357.4	ankyrin repeat domain 23	9	Sites in UTR	1	0	0	1	0	mmu-miR-710	-0.07	-0.07	N/A
BNC1	ENST00000345382.2	basonuclin 1	6	Sites in UTR	1	1	0	0	0	mmu-miR-710	-0.07	-0.07	N/A
CASP2	ENST00000310447.5	caspase 2, apoptosis-related cysteine peptidase	274	Sites in UTR	1	0	1	0	0	mmu-miR-710	-0.07	-0.08	N/A
AKT2	ENST00000392038.2	v-akt murine thymoma viral oncogene homolog 2	525	Sites in UTR	1	0	0	1	1	mmu-miR-710	-0.07	-0.1	N/A
GTF2A1	ENST00000553612.1	general transcription factor IIA, 1, 19/37kDa	88	Sites in UTR	2	0	2	0	1	mmu-miR-710	-0.07	-0.08	N/A
PTDSS1	ENST00000517309.1	phosphatidylserine synthase 1	91	Sites in UTR	1	0	0	1	0	mmu-miR-710	-0.07	-0.07	N/A
ZNF569	ENST00000392149.2	zinc finger protein 569	34	Sites in UTR	1	0	1	0	0	mmu-miR-710	-0.07	-0.07	N/A
ST8SIA4	ENST00000231461.5	ST8 alpha-N-acetyl-neuraminide alpha-2,8-sialyltransferase 4	5	Sites in UTR	1	0	0	1	0	mmu-miR-710	-0.07	-0.07	N/A
DEDD2	ENST00000336034.4	death effector domain containing 2	32	Sites in UTR	1	0	1	0	0	mmu-miR-710	-0.07	-0.07	N/A
TMEM222	ENST00000374076.4	transmembrane protein 222	312	Sites in UTR	1	0	1	0	1	mmu-miR-710	-0.07	-0.07	N/A
NOV	ENST00000259526.3	nephroblastoma overexpressed	44	Sites in UTR	1	0	0	1	0	mmu-miR-710	-0.07	-0.07	N/A
CCDC177	ENST00000599174.1	Homo sapiens coiled-coil domain containing 177 (CCDC177), mRNA.	0	Sites in UTR	1	0	0	1	0	mmu-miR-710	-0.07	-0.07	N/A
SUB1	ENST00000265073.4	SUB1 homolog (S. cerevisiae)	242	Sites in UTR	2	1	1	0	0	mmu-miR-710	-0.07	-0.38	N/A
WDR37	ENST00000358220.1	WD repeat domain 37	107	Sites in UTR	1	0	0	1	1	mmu-miR-710	-0.07	-0.11	N/A
CEACAM1	ENST00000403444.3	carcinoembryonic antigen-related cell adhesion molecule 1 (biliary glycoprotein)	925	Sites in UTR	1	0	0	1	0	mmu-miR-710	-0.07	-0.07	N/A
PPP1R3G	ENST00000405617.2	protein phosphatase 1, regulatory subunit 3G	29	Sites in UTR	1	0	1	0	0	mmu-miR-710	-0.07	-0.1	N/A
KLHL12	ENST00000367259.1	kelch-like family member 12	24	Sites in UTR	1	1	0	0	0	mmu-miR-710	-0.07	-0.21	N/A
KLHL3	ENST00000541417.1	kelch-like family member 3	40	Sites in UTR	1	0	0	1	1	mmu-miR-710	-0.07	-0.08	N/A
DGCR2	ENST00000545799.1	DiGeorge syndrome critical region gene 2	1754	Sites in UTR	1	0	0	1	0	mmu-miR-710	-0.07	-0.07	N/A
ARPC2	ENST00000295685.10	actin related protein 2/3 complex, subunit 2, 34kDa	153	Sites in UTR	1	0	0	1	0	mmu-miR-710	-0.07	-0.16	N/A
PEG10	ENST00000482108.1	paternally expressed 10	8778	Sites in UTR	1	0	1	0	2	mmu-miR-710	-0.07	-0.07	N/A
CLCN6	ENST00000312413.6	chloride channel, voltage-sensitive 6	227	Sites in UTR	1	0	1	0	1	mmu-miR-710	-0.07	-0.07	N/A
BMP3	ENST00000282701.2	bone morphogenetic protein 3	36	Sites in UTR	1	0	1	0	0	mmu-miR-710	-0.07	-0.07	N/A
SAMD5	ENST00000367474.1	sterile alpha motif domain containing 5	28	Sites in UTR	1	0	1	0	0	mmu-miR-710	-0.07	-0.07	N/A
EPHB2	ENST00000374632.3	EPH receptor B2	297	Sites in UTR	1	0	0	1	0	mmu-miR-710	-0.07	-0.07	N/A
ZCCHC24	ENST00000372336.3	zinc finger, CCHC domain containing 24	359	Sites in UTR	1	0	0	1	0	mmu-miR-710	-0.07	-0.08	N/A
ARL6	ENST00000463745.1	ADP-ribosylation factor-like 6	275	Sites in UTR	1	0	0	1	0	mmu-miR-710	-0.07	-0.07	N/A
STEAP2	ENST00000287908.3	STEAP family member 2, metalloreductase	266	Sites in UTR	1	0	0	1	0	mmu-miR-710	-0.07	-0.07	N/A
TRAPPC10	ENST00000291574.4	trafficking protein particle complex 10	302	Sites in UTR	1	1	0	0	0	mmu-miR-710	-0.07	-0.11	N/A
AL354993.1	ENST00000439873.2	Cell growth-inhibiting protein 7; HCG1784586; Uncharacterized protein	9	Sites in UTR	1	0	0	1	0	mmu-miR-710	-0.07	-0.16	N/A
BEND4	ENST00000504360.1	BEN domain containing 4	187	Sites in UTR	2	1	0	1	3	mmu-miR-710	-0.07	-0.15	N/A
FHOD3	ENST00000257209.4	formin homology 2 domain containing 3	5	Sites in UTR	1	1	0	0	0	mmu-miR-710	-0.07	-0.07	N/A
RNF122	ENST00000256257.1	ring finger protein 122	16	Sites in UTR	1	0	1	0	0	mmu-miR-710	-0.07	-0.07	N/A
KCNT1	ENST00000487664.1	potassium channel, subfamily T, member 1	5	Sites in UTR	1	0	1	0	0	mmu-miR-710	-0.07	-0.07	N/A
GIPC3	ENST00000322315.5	GIPC PDZ domain containing family, member 3	48	Sites in UTR	2	0	1	1	0	mmu-miR-710	-0.07	-0.07	N/A
TEDDM1	ENST00000367565.1	transmembrane epididymal protein 1	5	Sites in UTR	1	0	0	1	0	mmu-miR-710	-0.07	-0.07	N/A
PCDHB12	ENST00000239450.2	protocadherin beta 12	5	Sites in UTR	1	0	1	0	1	mmu-miR-710	-0.07	-0.07	N/A
GNAQ	ENST00000286548.4	guanine nucleotide binding protein (G protein), q polypeptide	47	Sites in UTR	1	0	0	1	1	mmu-miR-710	-0.07	-0.07	N/A
DPYSL2	ENST00000311151.5	dihydropyrimidinase-like 2	3087	Sites in UTR	1	0	0	1	0	mmu-miR-710	-0.07	-0.07	N/A
EPS15	ENST00000371730.2	epidermal growth factor receptor pathway substrate 15	325	Sites in UTR	1	0	0	1	0	mmu-miR-710	-0.07	-0.11	N/A
PIP4K2A	ENST00000376573.4	phosphatidylinositol-5-phosphate 4-kinase, type II, alpha	632	Sites in UTR	1	0	0	1	0	mmu-miR-710	-0.07	-0.07	N/A
ZDHHC9	ENST00000357166.6	zinc finger, DHHC-type containing 9	1203	Sites in UTR	1	1	0	0	0	mmu-miR-710	-0.07	-0.29	N/A
SEMA5A	ENST00000382496.5	sema domain, seven thrombospondin repeats (type 1 and type 1-like), transmembrane domain (TM) and short cytoplasmic domain, (semaphorin) 5A	98	Sites in UTR	2	0	1	1	0	mmu-miR-710	-0.07	-0.08	N/A
SLC9A6	ENST00000370698.3	solute carrier family 9, subfamily A (NHE6, cation proton antiporter 6), member 6	547	Sites in UTR	1	0	0	1	0	mmu-miR-710	-0.07	-0.07	N/A
MINPP1	ENST00000371994.4	multiple inositol-polyphosphate phosphatase 1	1079	Sites in UTR	1	0	0	1	0	mmu-miR-710	-0.07	-0.07	N/A
NUP160	ENST00000378460.2	nucleoporin 160kDa	997	Sites in UTR	1	0	0	1	0	mmu-miR-710	-0.07	-0.07	N/A
ENAH	ENST00000366844.3	enabled homolog (Drosophila)	415	Sites in UTR	2	0	0	2	2	mmu-miR-710	-0.07	-0.09	N/A
SYNM	ENST00000560674.1	synemin, intermediate filament protein	36	Sites in UTR	1	0	1	0	0	mmu-miR-710	-0.07	-0.11	N/A
NUPL1	ENST00000381736.3	nucleoporin like 1	268	Sites in UTR	1	0	1	0	0	mmu-miR-710	-0.07	-0.07	N/A
P2RX4	ENST00000337233.4	purinergic receptor P2X, ligand-gated ion channel, 4	680	Sites in UTR	1	0	1	0	0	mmu-miR-710	-0.07	-0.07	N/A
LPHN2	ENST00000370715.1	latrophilin 2	407	Sites in UTR	1	0	1	0	0	mmu-miR-710	-0.07	-0.07	N/A
RER1	ENST00000378512.1	RER1 retention in endoplasmic reticulum 1 homolog (S. cerevisiae)	2954	Sites in UTR	1	0	0	1	0	mmu-miR-710	-0.07	-0.13	N/A
MICALCL	ENST00000256186.2	MICAL C-terminal like	62	Sites in UTR	2	0	1	1	0	mmu-miR-710	-0.07	-0.09	N/A
LYN	ENST00000520220.2	v-yes-1 Yamaguchi sarcoma viral related oncogene homolog	61	Sites in UTR	1	0	0	1	0	mmu-miR-710	-0.07	-0.18	N/A
RABIF	ENST00000367262.3	RAB interacting factor	948	Sites in UTR	1	0	1	0	0	mmu-miR-710	-0.07	-0.13	N/A
DUSP7	ENST00000495880.1	dual specificity phosphatase 7	68	Sites in UTR	1	0	1	0	0	mmu-miR-710	-0.07	-0.07	N/A
DDIT4L	ENST00000273990.2	DNA-damage-inducible transcript 4-like	87	Sites in UTR	1	0	0	1	0	mmu-miR-710	-0.07	-0.07	N/A
NAP1L4	ENST00000380542.4	nucleosome assembly protein 1-like 4	7751	Sites in UTR	1	0	0	1	0	mmu-miR-710	-0.07	-0.07	N/A
ZDHHC15	ENST00000373367.3	zinc finger, DHHC-type containing 15	5	Sites in UTR	1	0	1	0	0	mmu-miR-710	-0.07	-0.07	N/A
RHBDD1	ENST00000341329.3	rhomboid domain containing 1	667	Sites in UTR	2	0	1	1	1	mmu-miR-710	-0.07	-0.16	N/A
SEMA3D	ENST00000284136.6	sema domain, immunoglobulin domain (Ig), short basic domain, secreted, (semaphorin) 3D	85	Sites in UTR	1	0	1	0	0	mmu-miR-710	-0.07	-0.12	N/A
MGAT4A	ENST00000264968.3	mannosyl (alpha-1,3-)-glycoprotein beta-1,4-N-acetylglucosaminyltransferase, isozyme A	223	Sites in UTR	2	0	1	1	0	mmu-miR-710	-0.07	-0.16	N/A
DTX3L	ENST00000296161.4	deltex 3-like (Drosophila)	319	Sites in UTR	1	0	0	1	0	mmu-miR-710	-0.07	-0.07	N/A
CMTM7	ENST00000334983.5	CKLF-like MARVEL transmembrane domain containing 7	69	Sites in UTR	1	0	1	0	0	mmu-miR-710	-0.07	-0.19	N/A
ARIH1	ENST00000379887.4	ariadne RBR E3 ubiquitin protein ligase 1	671	Sites in UTR	2	0	0	2	0	mmu-miR-710	-0.07	-0.13	N/A
EPHA3	ENST00000494014.1	EPH receptor A3	100	Sites in UTR	1	0	1	0	0	mmu-miR-710	-0.07	-0.07	N/A
ZNF207	ENST00000394670.4	zinc finger protein 207	839	Sites in UTR	1	0	1	0	0	mmu-miR-710	-0.07	-0.11	N/A
VEPH1	ENST00000494677.1	ventricular zone expressed PH domain-containing 1	14	Sites in UTR	1	0	0	1	0	mmu-miR-710	-0.07	-0.2	N/A
CHRNB1	ENST00000306071.2	cholinergic receptor, nicotinic, beta 1 (muscle)	56	Sites in UTR	1	0	1	0	0	mmu-miR-710	-0.07	-0.07	N/A
IL11RA	ENST00000318041.9	interleukin 11 receptor, alpha	79	Sites in UTR	1	0	1	0	0	mmu-miR-710	-0.07	-0.07	N/A
RCVRN	ENST00000226193.5	recoverin	5	Sites in UTR	1	0	1	0	0	mmu-miR-710	-0.07	-0.07	N/A
GSTCD	ENST00000515279.1	glutathione S-transferase, C-terminal domain containing	411	Sites in UTR	1	0	1	0	0	mmu-miR-710	-0.07	-0.07	N/A
ARHGAP21	ENST00000396432.2	Rho GTPase activating protein 21	10	Sites in UTR	1	0	0	1	0	mmu-miR-710	-0.07	-0.07	N/A
CACNB2	ENST00000396576.2	calcium channel, voltage-dependent, beta 2 subunit	52	Sites in UTR	2	0	0	2	0	mmu-miR-710	-0.07	-0.13	N/A
PHF12	ENST00000577226.1	PHD finger protein 12	307	Sites in UTR	2	1	0	1	0	mmu-miR-710	-0.07	-0.28	N/A
BYSL	ENST00000230340.4	bystin-like	1995	Sites in UTR	1	0	1	0	0	mmu-miR-710	-0.07	-0.14	N/A
XPO7	ENST00000252512.9	exportin 7	647	Sites in UTR	1	0	1	0	0	mmu-miR-710	-0.07	-0.07	N/A
PROSER2	ENST00000277570.5	proline and serine-rich protein 2	61	Sites in UTR	1	0	0	1	1	mmu-miR-710	-0.07	-0.08	N/A
SLC14A2	ENST00000255226.6	solute carrier family 14 (urea transporter), member 2	5	Sites in UTR	2	0	1	1	1	mmu-miR-710	-0.07	-0.19	N/A
APOOL	ENST00000373173.2	apolipoprotein O-like	109	Sites in UTR	1	0	0	1	1	mmu-miR-710	-0.07	-0.16	N/A
CYB5B	ENST00000512062.1	cytochrome b5 type B (outer mitochondrial membrane)	2472	Sites in UTR	1	0	1	0	0	mmu-miR-710	-0.07	-0.07	N/A
ATPIF1	ENST00000465645.1	ATPase inhibitory factor 1	15846	Sites in UTR	1	0	1	0	0	mmu-miR-710	-0.07	-0.07	N/A
WDR89	ENST00000394942.2	WD repeat domain 89	20	Sites in UTR	1	0	0	1	0	mmu-miR-710	-0.07	-0.16	N/A
CDCP2	ENST00000371330.1	CUB domain containing protein 2	5	Sites in UTR	1	0	1	0	0	mmu-miR-710	-0.07	-0.07	N/A
RET	ENST00000355710.3	ret proto-oncogene	5	Sites in UTR	2	1	1	0	3	mmu-miR-710	-0.07	-0.07	N/A
TMEM229B	ENST00000557006.1	transmembrane protein 229B	5	Sites in UTR	1	0	0	1	1	mmu-miR-710	-0.07	-0.07	N/A
C5orf20	ENST00000503143.2	chromosome 5 open reading frame 20	5	Sites in UTR	1	0	1	0	0	mmu-miR-710	-0.07	-0.07	N/A
ADAP1	ENST00000265846.5	ArfGAP with dual PH domains 1	328	Sites in UTR	1	0	1	0	1	mmu-miR-710	-0.07	-0.07	N/A
SCARA5	ENST00000524352.1	scavenger receptor class A, member 5 (putative)	9	Sites in UTR	1	0	0	1	0	mmu-miR-710	-0.07	-0.07	N/A
HERC3	ENST00000402738.1	HECT and RLD domain containing E3 ubiquitin protein ligase 3	50	Sites in UTR	2	0	0	2	0	mmu-miR-710	-0.07	-0.07	N/A
YY1	ENST00000262238.4	YY1 transcription factor	1803	Sites in UTR	1	0	1	0	1	mmu-miR-710	-0.07	-0.11	N/A
CALCRL	ENST00000392370.3	calcitonin receptor-like	18	Sites in UTR	1	1	0	0	0	mmu-miR-710	-0.07	-0.17	N/A
TRIM58	ENST00000366481.3	tripartite motif containing 58	68	Sites in UTR	1	0	0	1	0	mmu-miR-710	-0.07	-0.07	N/A
CRKL	ENST00000354336.3	v-crk avian sarcoma virus CT10 oncogene homolog-like	2142	Sites in UTR	1	0	1	0	0	mmu-miR-710	-0.07	-0.07	N/A
STYX	ENST00000354586.4	serine/threonine/tyrosine interacting protein	250	Sites in UTR	1	0	1	0	1	mmu-miR-710	-0.07	-0.13	N/A
PRC1	ENST00000361919.3	protein regulator of cytokinesis 1	288	Sites in UTR	1	0	1	0	0	mmu-miR-710	-0.07	-0.07	N/A
SCN4B	ENST00000324727.4	sodium channel, voltage-gated, type IV, beta subunit	13	Sites in UTR	1	0	1	0	1	mmu-miR-710	-0.07	-0.07	N/A
GRIN2B	ENST00000609686.1	glutamate receptor, ionotropic, N-methyl D-aspartate 2B	5	Sites in UTR	4	0	1	3	4	mmu-miR-710	-0.07	-0.07	N/A
BAG4	ENST00000287322.4	BCL2-associated athanogene 4	29	Sites in UTR	1	0	0	1	0	mmu-miR-710	-0.06	-0.16	N/A
CPT1A	ENST00000265641.5	carnitine palmitoyltransferase 1A (liver)	869	Sites in UTR	1	0	0	1	1	mmu-miR-710	-0.06	-0.07	N/A
FAM174B	ENST00000327355.5	family with sequence similarity 174, member B	16	Sites in UTR	1	0	0	1	0	mmu-miR-710	-0.06	-0.12	N/A
YIPF6	ENST00000462683.1	Yip1 domain family, member 6	888	Sites in UTR	1	1	0	0	0	mmu-miR-710	-0.06	-0.28	N/A
KCNH5	ENST00000322893.7	potassium voltage-gated channel, subfamily H (eag-related), member 5	157	Sites in UTR	1	0	0	1	0	mmu-miR-710	-0.06	-0.08	N/A
KIAA1161	ENST00000297625.7	KIAA1161	18	Sites in UTR	1	0	1	0	1	mmu-miR-710	-0.06	-0.06	N/A
ZNF185	ENST00000535861.1	zinc finger protein 185 (LIM domain)	106	Sites in UTR	1	0	1	0	0	mmu-miR-710	-0.06	-0.06	N/A
GPR173	ENST00000332582.4	G protein-coupled receptor 173	99	Sites in UTR	1	0	1	0	1	mmu-miR-710	-0.06	-0.06	N/A
STX16	ENST00000355957.5	syntaxin 16	756	Sites in UTR	1	0	0	1	1	mmu-miR-710	-0.06	-0.06	N/A
PDK3	ENST00000441463.2	pyruvate dehydrogenase kinase, isozyme 3	659	Sites in UTR	3	1	1	1	0	mmu-miR-710	-0.06	-0.11	N/A
ERO1LB	ENST00000354619.5	ERO1-like beta (S. cerevisiae)	478	Sites in UTR	1	0	1	0	0	mmu-miR-710	-0.06	-0.07	N/A
MMP16	ENST00000286614.6	matrix metallopeptidase 16 (membrane-inserted)	12	Sites in UTR	3	1	2	0	1	mmu-miR-710	-0.06	-0.12	N/A
THRB	ENST00000396671.2	thyroid hormone receptor, beta	55	Sites in UTR	2	0	1	1	2	mmu-miR-710	-0.06	-0.09	N/A
HES7	ENST00000541682.2	hairy and enhancer of split 7 (Drosophila)	416	Sites in UTR	1	0	1	0	0	mmu-miR-710	-0.06	-0.07	N/A
FOXN1	ENST00000226247.2	forkhead box N1	5	Sites in UTR	2	0	2	0	0	mmu-miR-710	-0.06	-0.06	N/A
ARC	ENST00000356613.2	activity-regulated cytoskeleton-associated protein	5	Sites in UTR	1	0	0	1	0	mmu-miR-710	-0.06	-0.06	N/A
ZMYND8	ENST00000311275.7	zinc finger, MYND-type containing 8	235	Sites in UTR	1	1	0	0	0	mmu-miR-710	-0.06	-0.06	N/A
TRPV5	ENST00000265310.1	transient receptor potential cation channel, subfamily V, member 5	5	Sites in UTR	1	0	1	0	0	mmu-miR-710	-0.06	-0.06	N/A
SLC25A23	ENST00000301454.4	solute carrier family 25 (mitochondrial carrier; phosphate carrier), member 23	5	Sites in UTR	1	0	0	1	0	mmu-miR-710	-0.06	-0.06	N/A
DCLK2	ENST00000296550.7	doublecortin-like kinase 2	7	Sites in UTR	1	0	0	1	0	mmu-miR-710	-0.06	-0.06	N/A
CEBPB	ENST00000303004.3	CCAAT/enhancer binding protein (C/EBP), beta	3178	Sites in UTR	1	0	0	1	0	mmu-miR-710	-0.06	-0.06	N/A
RNF169	ENST00000299563.4	ring finger protein 169	204	Sites in UTR	3	1	2	0	1	mmu-miR-710	-0.06	-0.07	N/A
UBN1	ENST00000262376.6	ubinuclein 1	586	Sites in UTR	1	0	0	1	0	mmu-miR-710	-0.06	-0.06	N/A
SPIB	ENST00000595883.1	Spi-B transcription factor (Spi-1/PU.1 related)	10	Sites in UTR	1	0	1	0	0	mmu-miR-710	-0.06	-0.12	N/A
AQP4	ENST00000383168.4	aquaporin 4	10	Sites in UTR	1	0	1	0	1	mmu-miR-710	-0.06	-0.08	N/A
FAM46C	ENST00000369448.3	family with sequence similarity 46, member C	74	Sites in UTR	2	1	0	1	1	mmu-miR-710	-0.06	-0.2	N/A
RALGPS1	ENST00000259351.5	Ral GEF with PH domain and SH3 binding motif 1	34	Sites in UTR	2	0	1	1	3	mmu-miR-710	-0.06	-0.06	N/A
ZBTB3	ENST00000394807.3	zinc finger and BTB domain containing 3	96	Sites in UTR	2	1	1	0	0	mmu-miR-710	-0.06	-0.17	N/A
C1orf226	ENST00000458626.2	chromosome 1 open reading frame 226	369	Sites in UTR	1	0	0	1	1	mmu-miR-710	-0.06	-0.06	N/A
COL13A1	ENST00000398974.3	collagen, type XIII, alpha 1	628	Sites in UTR	1	0	0	1	0	mmu-miR-710	-0.06	-0.1	N/A
MIOS	ENST00000340080.4	missing oocyte, meiosis regulator, homolog (Drosophila)	77	Sites in UTR	1	0	1	0	0	mmu-miR-710	-0.06	-0.15	N/A
CADM2	ENST00000383699.3	cell adhesion molecule 2	5	Sites in UTR	1	1	0	0	0	mmu-miR-710	-0.06	-0.06	N/A
TRIM71	ENST00000383763.5	tripartite motif containing 71, E3 ubiquitin protein ligase	67	Sites in UTR	2	0	0	2	0	mmu-miR-710	-0.06	-0.06	N/A
SZRD1	ENST00000401089.3	SUZ RNA binding domain containing 1	137	Sites in UTR	1	0	0	1	0	mmu-miR-710	-0.06	-0.06	N/A
ITPRIPL2	ENST00000381440.3	inositol 1,4,5-trisphosphate receptor interacting protein-like 2	893	Sites in UTR	1	0	0	1	1	mmu-miR-710	-0.06	-0.07	N/A
RTCA	ENST00000370128.4	RNA 3'-terminal phosphate cyclase	1093	Sites in UTR	1	0	0	1	0	mmu-miR-710	-0.06	-0.12	N/A
HIC2	ENST00000407464.2	hypermethylated in cancer 2	28	Sites in UTR	2	0	2	0	0	mmu-miR-710	-0.06	-0.1	N/A
NAMPT	ENST00000222553.3	nicotinamide phosphoribosyltransferase	375	Sites in UTR	1	0	1	0	0	mmu-miR-710	-0.06	-0.07	N/A
TMX1	ENST00000457354.2	thioredoxin-related transmembrane protein 1	3176	Sites in UTR	1	0	1	0	1	mmu-miR-710	-0.06	-0.21	N/A
RBMS2	ENST00000262031.5	RNA binding motif, single stranded interacting protein 2	451	Sites in UTR	1	0	0	1	3	mmu-miR-710	-0.06	-0.2	N/A
FEM1B	ENST00000306917.4	fem-1 homolog b (C. elegans)	656	Sites in UTR	1	0	0	1	0	mmu-miR-710	-0.06	-0.08	N/A
CCSAP	ENST00000366687.1	centriole, cilia and spindle-associated protein	1210	Sites in UTR	1	0	1	0	0	mmu-miR-710	-0.06	-0.07	N/A
CBLN1	ENST00000219197.6	cerebellin 1 precursor	12	Sites in UTR	2	0	2	0	0	mmu-miR-710	-0.06	-0.09	N/A
MAP1B	ENST00000296755.7	microtubule-associated protein 1B	259	Sites in UTR	2	0	1	1	0	mmu-miR-710	-0.06	-0.06	N/A
HHAT	ENST00000413764.2	hedgehog acyltransferase	583	Sites in UTR	1	0	1	0	0	mmu-miR-710	-0.06	-0.06	N/A
ATP6V0E2	ENST00000425642.2	ATPase, H+ transporting V0 subunit e2	85	Sites in UTR	1	0	0	1	0	mmu-miR-710	-0.06	-0.06	N/A
PSMD5	ENST00000210313.3	proteasome (prosome, macropain) 26S subunit, non-ATPase, 5	3846	Sites in UTR	1	0	1	0	0	mmu-miR-710	-0.06	-0.06	N/A
GBP5	ENST00000343435.5	guanylate binding protein 5	5	Sites in UTR	1	0	1	0	0	mmu-miR-710	-0.06	-0.06	N/A
SLITRK5	ENST00000325089.6	SLIT and NTRK-like family, member 5	429	Sites in UTR	1	0	0	1	0	mmu-miR-710	-0.06	-0.06	N/A
ABLIM1	ENST00000392952.3	actin binding LIM protein 1	1321	Sites in UTR	2	0	1	1	1	mmu-miR-710	-0.06	-0.06	N/A
WBP1L	ENST00000369889.4	WW domain binding protein 1-like	5	Sites in UTR	2	1	1	0	1	mmu-miR-710	-0.06	-0.06	N/A
RASSF3	ENST00000542104.1	Ras association (RalGDS/AF-6) domain family member 3	461	Sites in UTR	1	0	0	1	1	mmu-miR-710	-0.06	-0.06	N/A
TMEM170A	ENST00000357613.4	transmembrane protein 170A	70	Sites in UTR	1	0	0	1	0	mmu-miR-710	-0.06	-0.09	N/A
CNTF	ENST00000361987.4	ciliary neurotrophic factor	46	Sites in UTR	1	0	0	1	0	mmu-miR-710	-0.06	-0.07	N/A
PNPLA8	ENST00000426128.2	patatin-like phospholipase domain containing 8	60	Sites in UTR	1	0	0	1	0	mmu-miR-710	-0.06	-0.1	N/A
CCDC97	ENST00000269967.3	coiled-coil domain containing 97	85	Sites in UTR	1	0	1	0	0	mmu-miR-710	-0.06	-0.09	N/A
KCND3	ENST00000369697.1	potassium voltage-gated channel, Shal-related subfamily, member 3	23	Sites in UTR	3	0	3	0	0	mmu-miR-710	-0.06	-0.06	N/A
DLGAP2	ENST00000421627.2	discs, large (Drosophila) homolog-associated protein 2	5	Sites in UTR	2	2	0	0	0	mmu-miR-710	-0.06	-0.06	N/A
VIPAS39	ENST00000343765.2	VPS33B interacting protein, apical-basolateral polarity regulator, spe-39 homolog	390	Sites in UTR	1	0	0	1	0	mmu-miR-710	-0.06	-0.06	N/A
PDGFRB	ENST00000261799.4	platelet-derived growth factor receptor, beta polypeptide	320	Sites in UTR	1	1	0	0	1	mmu-miR-710	-0.06	-0.06	N/A
HIPK2	ENST00000406875.3	homeodomain interacting protein kinase 2	48	Sites in UTR	3	0	3	0	0	mmu-miR-710	-0.06	-0.06	N/A
TET3	ENST00000409262.3	tet methylcytosine dioxygenase 3	1437	Sites in UTR	2	2	0	0	1	mmu-miR-710	-0.06	-0.06	N/A
PLCXD3	ENST00000377801.3	phosphatidylinositol-specific phospholipase C, X domain containing 3	81	Sites in UTR	3	0	2	1	1	mmu-miR-710	-0.06	-0.06	N/A
FAM184B	ENST00000265018.3	family with sequence similarity 184, member B	22	Sites in UTR	1	0	1	0	1	mmu-miR-710	-0.06	-0.06	N/A
MLEC	ENST00000228506.3	malectin	12084	Sites in UTR	3	1	1	1	0	mmu-miR-710	-0.06	-0.06	N/A
LPAR5	ENST00000329858.4	lysophosphatidic acid receptor 5	5	Sites in UTR	1	0	0	1	0	mmu-miR-710	-0.06	-0.06	N/A
ZNF444	ENST00000592949.1	zinc finger protein 444	1792	Sites in UTR	1	0	1	0	0	mmu-miR-710	-0.06	-0.06	N/A
MYNN	ENST00000544106.1	myoneurin	289	Sites in UTR	1	0	1	0	0	mmu-miR-710	-0.06	-0.17	N/A
TRPM8	ENST00000324695.4	transient receptor potential cation channel, subfamily M, member 8	5	Sites in UTR	1	0	1	0	0	mmu-miR-710	-0.06	-0.06	N/A
BCL2	ENST00000398117.1	B-cell CLL/lymphoma 2	55	Sites in UTR	1	0	0	1	0	mmu-miR-710	-0.06	-0.07	N/A
MRE11A	ENST00000323929.3	MRE11 meiotic recombination 11 homolog A (S. cerevisiae)	199	Sites in UTR	1	1	0	0	0	mmu-miR-710	-0.06	-0.16	N/A
TBC1D15	ENST00000550746.1	TBC1 domain family, member 15	1164	Sites in UTR	1	0	0	1	0	mmu-miR-710	-0.06	-0.09	N/A
LONRF2	ENST00000393437.3	LON peptidase N-terminal domain and ring finger 2	394	Sites in UTR	1	0	1	0	1	mmu-miR-710	-0.06	-0.06	N/A
IBTK	ENST00000306270.7	inhibitor of Bruton agammaglobulinemia tyrosine kinase	40	Sites in UTR	1	0	0	1	0	mmu-miR-710	-0.06	-0.06	N/A
LBP	ENST00000217407.2	lipopolysaccharide binding protein	104	Sites in UTR	1	0	0	1	0	mmu-miR-710	-0.06	-0.06	N/A
KIF3B	ENST00000375712.3	kinesin family member 3B	182	Sites in UTR	1	0	0	1	2	mmu-miR-710	-0.06	-0.06	N/A
KIAA1429	ENST00000437199.1	KIAA1429	1629	Sites in UTR	1	0	1	0	0	mmu-miR-710	-0.06	-0.06	N/A
GDF6	ENST00000287020.5	growth differentiation factor 6	14	Sites in UTR	1	0	1	0	0	mmu-miR-710	-0.06	-0.06	N/A
CSRNP3	ENST00000314499.7	cysteine-serine-rich nuclear protein 3	24	Sites in UTR	2	0	0	2	4	mmu-miR-710	-0.06	-0.06	N/A
ZKSCAN5	ENST00000394170.2	zinc finger with KRAB and SCAN domains 5	53	Sites in UTR	1	0	0	1	0	mmu-miR-710	-0.06	-0.12	N/A
WIPF2	ENST00000323571.4	WAS/WASL interacting protein family, member 2	214	Sites in UTR	2	0	1	1	0	mmu-miR-710	-0.06	-0.09	N/A
ABI2	ENST00000295851.5	abl-interactor 2	877	Sites in UTR	5	0	2	3	0	mmu-miR-710	-0.06	-0.29	N/A
PPM1F	ENST00000263212.5	protein phosphatase, Mg2+/Mn2+ dependent, 1F	786	Sites in UTR	2	0	2	0	1	mmu-miR-710	-0.06	-0.08	N/A
FOXJ1	ENST00000322957.6	forkhead box J1	5	Sites in UTR	1	0	0	1	0	mmu-miR-710	-0.06	-0.06	N/A
ELMOD3	ENST00000315658.7	ELMO/CED-12 domain containing 3	31	Sites in UTR	1	0	1	0	0	mmu-miR-710	-0.06	-0.06	N/A
CREBRF	ENST00000540014.1	CREB3 regulatory factor	24	Sites in UTR	2	1	1	0	1	mmu-miR-710	-0.06	-0.06	N/A
SOCS5	ENST00000306503.5	suppressor of cytokine signaling 5	72	Sites in UTR	2	0	1	1	0	mmu-miR-710	-0.06	-0.12	N/A
YES1	ENST00000577961.1	v-yes-1 Yamaguchi sarcoma viral oncogene homolog 1	168	Sites in UTR	1	0	0	1	0	mmu-miR-710	-0.06	-0.06	N/A
AFAP1	ENST00000360265.4	actin filament associated protein 1	1966	Sites in UTR	2	0	2	0	1	mmu-miR-710	-0.06	-0.06	N/A
FZD2	ENST00000315323.3	frizzled family receptor 2	807	Sites in UTR	1	0	1	0	1	mmu-miR-710	-0.06	-0.06	N/A
OTUB1	ENST00000538426.1	OTU domain, ubiquitin aldehyde binding 1	2977	Sites in UTR	1	0	1	0	0	mmu-miR-710	-0.06	-0.12	N/A
CASC3	ENST00000264645.7	cancer susceptibility candidate 3	493	Sites in UTR	1	1	0	0	1	mmu-miR-710	-0.06	-0.41	N/A
WNT16	ENST00000222462.2	wingless-type MMTV integration site family, member 16	153	Sites in UTR	1	0	0	1	0	mmu-miR-710	-0.06	-0.07	N/A
TNKS2	ENST00000371627.4	tankyrase, TRF1-interacting ankyrin-related ADP-ribose polymerase 2	205	Sites in UTR	1	0	0	1	1	mmu-miR-710	-0.06	-0.06	N/A
NLGN3	ENST00000374051.3	neuroligin 3	15	Sites in UTR	1	0	1	0	0	mmu-miR-710	-0.06	-0.06	N/A
ANO4	ENST00000392979.3	anoctamin 4	128	Sites in UTR	1	0	1	0	0	mmu-miR-710	-0.06	-0.06	N/A
LIMK2	ENST00000331728.4	LIM domain kinase 2	233	Sites in UTR	1	0	0	1	0	mmu-miR-710	-0.06	-0.06	N/A
ATG10	ENST00000282185.3	autophagy related 10	25	Sites in UTR	1	0	1	0	0	mmu-miR-710	-0.06	-0.11	N/A
RAB11FIP2	ENST00000355624.3	RAB11 family interacting protein 2 (class I)	449	Sites in UTR	2	1	1	0	0	mmu-miR-710	-0.06	-0.06	N/A
UNC5D	ENST00000287272.2	unc-5 homolog D (C. elegans)	37	Sites in UTR	2	1	0	1	1	mmu-miR-710	-0.06	-0.07	N/A
TEX22	ENST00000451127.2	testis expressed 22	9	Sites in UTR	1	0	1	0	1	mmu-miR-710	-0.06	-0.06	N/A
RPAP1	ENST00000561603.1	RNA polymerase II associated protein 1	802	Sites in UTR	1	0	1	0	0	mmu-miR-710	-0.06	-0.06	N/A
SEMA4B	ENST00000411539.2	sema domain, immunoglobulin domain (Ig), transmembrane domain (TM) and short cytoplasmic domain, (semaphorin) 4B	3850	Sites in UTR	1	0	1	0	0	mmu-miR-710	-0.06	-0.06	N/A
MPEG1	ENST00000361050.3	macrophage expressed 1	5	Sites in UTR	1	0	1	0	1	mmu-miR-710	-0.06	-0.06	N/A
VASH1	ENST00000167106.4	vasohibin 1	39	Sites in UTR	1	1	0	0	2	mmu-miR-710	-0.06	-0.06	N/A
ZKSCAN3	ENST00000377255.3	zinc finger with KRAB and SCAN domains 3	63	Sites in UTR	1	0	1	0	0	mmu-miR-710	-0.05	-0.06	N/A
HAUS2	ENST00000260372.3	HAUS augmin-like complex, subunit 2	270	Sites in UTR	1	0	1	0	0	mmu-miR-710	-0.05	-0.22	N/A
GPCPD1	ENST00000379019.4	glycerophosphocholine phosphodiesterase GDE1 homolog (S. cerevisiae)	155	Sites in UTR	1	1	0	0	1	mmu-miR-710	-0.05	-0.22	N/A
TPPP	ENST00000360578.5	tubulin polymerization promoting protein	7	Sites in UTR	2	0	2	0	1	mmu-miR-710	-0.05	-0.13	N/A
IPMK	ENST00000373935.3	inositol polyphosphate multikinase	196	Sites in UTR	1	0	1	0	2	mmu-miR-710	-0.05	-0.09	N/A
SEL1L	ENST00000336735.4	sel-1 suppressor of lin-12-like (C. elegans)	1271	Sites in UTR	2	0	1	1	0	mmu-miR-710	-0.05	-0.06	N/A
B3GALT1	ENST00000392690.3	UDP-Gal:betaGlcNAc beta 1,3-galactosyltransferase, polypeptide 1	35	Sites in UTR	1	1	0	0	0	mmu-miR-710	-0.05	-0.2	N/A
EPT1	ENST00000260585.7	ethanolaminephosphotransferase 1 (CDP-ethanolamine-specific)	449	Sites in UTR	1	0	0	1	1	mmu-miR-710	-0.05	-0.06	N/A
JAKMIP3	ENST00000298622.4	Janus kinase and microtubule interacting protein 3	5	Sites in UTR	2	0	2	0	0	mmu-miR-710	-0.05	-0.05	N/A
GOLIM4	ENST00000470487.1	golgi integral membrane protein 4	48	Sites in UTR	1	0	1	0	0	mmu-miR-710	-0.05	-0.05	N/A
BMP8B	ENST00000372827.3	bone morphogenetic protein 8b	88	Sites in UTR	1	0	0	1	1	mmu-miR-710	-0.05	-0.05	N/A
EDIL3	ENST00000296591.5	EGF-like repeats and discoidin I-like domains 3	2825	Sites in UTR	1	0	1	0	0	mmu-miR-710	-0.05	-0.05	N/A
FAM83F	ENST00000333407.6	family with sequence similarity 83, member F	5	Sites in UTR	1	0	0	1	1	mmu-miR-710	-0.05	-0.05	N/A
C3orf70	ENST00000335012.2	chromosome 3 open reading frame 70	19	Sites in UTR	1	0	1	0	0	mmu-miR-710	-0.05	-0.05	N/A
MYSM1	ENST00000472487.1	Myb-like, SWIRM and MPN domains 1	38	Sites in UTR	1	0	1	0	0	mmu-miR-710	-0.05	-0.08	N/A
SLC39A6	ENST00000269187.5	solute carrier family 39 (zinc transporter), member 6	208	Sites in UTR	1	0	1	0	0	mmu-miR-710	-0.05	-0.05	N/A
ERI2	ENST00000569729.1	ERI1 exoribonuclease family member 2	96	Sites in UTR	1	0	1	0	1	mmu-miR-710	-0.05	-0.09	N/A
NAA50	ENST00000240922.3	N(alpha)-acetyltransferase 50, NatE catalytic subunit	260	Sites in UTR	2	0	1	1	1	mmu-miR-710	-0.05	-0.32	N/A
TXNIP	ENST00000369317.4	thioredoxin interacting protein	11	Sites in UTR	1	0	1	0	1	mmu-miR-710	-0.05	-0.12	N/A
FOXJ3	ENST00000372571.1	forkhead box J3	329	Sites in UTR	1	0	1	0	0	mmu-miR-710	-0.05	-0.06	N/A
PNP	ENST00000361505.5	purine nucleoside phosphorylase	50	Sites in UTR	2	0	1	1	0	mmu-miR-710	-0.05	-0.25	N/A
CREB1	ENST00000432329.2	cAMP responsive element binding protein 1	295	Sites in UTR	2	0	0	2	1	mmu-miR-710	-0.05	-0.38	N/A
BMP2K	ENST00000335016.5	BMP2 inducible kinase	164	Sites in UTR	1	1	0	0	0	mmu-miR-710	-0.05	-0.06	N/A
HEY2	ENST00000368365.1	hairy/enhancer-of-split related with YRPW motif 2	70	Sites in UTR	1	0	1	0	1	mmu-miR-710	-0.05	-0.21	N/A
ECM2	ENST00000375540.1	extracellular matrix protein 2, female organ and adipocyte specific	19	Sites in UTR	1	0	1	0	0	mmu-miR-710	-0.05	-0.21	N/A
KIAA0753	ENST00000361413.3	KIAA0753	133	Sites in UTR	1	0	0	1	0	mmu-miR-710	-0.05	-0.05	N/A
ZNF382	ENST00000292928.2	zinc finger protein 382	54	Sites in UTR	1	0	1	0	1	mmu-miR-710	-0.05	-0.1	N/A
DCAF17	ENST00000375255.3	DDB1 and CUL4 associated factor 17	49	Sites in UTR	1	0	1	0	0	mmu-miR-710	-0.05	-0.05	N/A
C11orf74	ENST00000534635.1	chromosome 11 open reading frame 74	57	Sites in UTR	2	0	0	2	1	mmu-miR-710	-0.05	-0.2	N/A
KIF11	ENST00000260731.3	kinesin family member 11	256	Sites in UTR	1	0	1	0	0	mmu-miR-710	-0.05	-0.15	N/A
TIMP2	ENST00000585421.1	TIMP metallopeptidase inhibitor 2	3147	Sites in UTR	1	0	1	0	0	mmu-miR-710	-0.05	-0.06	N/A
CDH7	ENST00000397968.2	cadherin 7, type 2	42	Sites in UTR	1	0	1	0	1	mmu-miR-710	-0.05	-0.08	N/A
CALM1	ENST00000356978.4	calmodulin 1 (phosphorylase kinase, delta)	4046	Sites in UTR	2	0	1	1	0	mmu-miR-710	-0.05	-0.07	N/A
RIT1	ENST00000368323.3	Ras-like without CAAX 1	192	Sites in UTR	1	0	0	1	0	mmu-miR-710	-0.05	-0.13	N/A
SLC26A9	ENST00000367135.3	solute carrier family 26 (anion exchanger), member 9	18	Sites in UTR	1	0	0	1	0	mmu-miR-710	-0.05	-0.05	N/A
TMEM151A	ENST00000327259.4	transmembrane protein 151A	163	Sites in UTR	1	0	1	0	0	mmu-miR-710	-0.05	-0.05	N/A
WFIKKN2	ENST00000311378.4	WAP, follistatin/kazal, immunoglobulin, kunitz and netrin domain containing 2	10	Sites in UTR	1	0	0	1	0	mmu-miR-710	-0.05	-0.05	N/A
TCF4	ENST00000354452.3	transcription factor 4	394	Sites in UTR	1	0	0	1	0	mmu-miR-710	-0.05	-0.07	N/A
ESCO1	ENST00000269214.5	establishment of sister chromatid cohesion N-acetyltransferase 1	94	Sites in UTR	1	1	0	0	1	mmu-miR-710	-0.05	-0.28	N/A
WDHD1	ENST00000360586.3	WD repeat and HMG-box DNA binding protein 1	466	Sites in UTR	1	0	1	0	0	mmu-miR-710	-0.05	-0.14	N/A
RELA	ENST00000525693.1	v-rel avian reticuloendotheliosis viral oncogene homolog A	1707	Sites in UTR	1	0	1	0	1	mmu-miR-710	-0.05	-0.05	N/A
SPPL3	ENST00000353487.2	signal peptide peptidase like 3	799	Sites in UTR	1	0	1	0	0	mmu-miR-710	-0.05	-0.11	N/A
MFSD1	ENST00000415822.2	major facilitator superfamily domain containing 1	257	Sites in UTR	1	1	0	0	0	mmu-miR-710	-0.05	-0.3	N/A
RAD1	ENST00000382038.2	RAD1 homolog (S. pombe)	584	Sites in UTR	1	0	1	0	0	mmu-miR-710	-0.05	-0.15	N/A
CDKN2B	ENST00000380142.4	cyclin-dependent kinase inhibitor 2B (p15, inhibits CDK4)	373	Sites in UTR	1	0	1	0	0	mmu-miR-710	-0.05	-0.05	N/A
SCAI	ENST00000336505.6	suppressor of cancer cell invasion	74	Sites in UTR	2	0	1	1	0	mmu-miR-710	-0.05	-0.17	N/A
ZNF664	ENST00000538932.2	zinc finger protein 664	736	Sites in UTR	1	0	1	0	0	mmu-miR-710	-0.05	-0.15	N/A
EPN2	ENST00000314728.5	epsin 2	1609	Sites in UTR	1	0	1	0	1	mmu-miR-710	-0.05	-0.06	N/A
HCAR1	ENST00000432564.1	hydroxycarboxylic acid receptor 1	38	Sites in UTR	1	0	0	1	1	mmu-miR-710	-0.05	-0.05	N/A
IMPAD1	ENST00000262644.4	inositol monophosphatase domain containing 1	1488	Sites in UTR	1	0	1	0	1	mmu-miR-710	-0.05	-0.17	N/A
ARHGAP19-SLIT1	ENST00000453547.2	ARHGAP19-SLIT1 readthrough (NMD candidate)	15	Sites in UTR	2	0	1	1	0	mmu-miR-710	-0.05	-0.05	N/A
DMTF1	ENST00000413276.2	cyclin D binding myb-like transcription factor 1	198	Sites in UTR	1	0	1	0	0	mmu-miR-710	-0.05	-0.05	N/A
OGT	ENST00000373719.3	O-linked N-acetylglucosamine (GlcNAc) transferase	1036	Sites in UTR	1	0	1	0	0	mmu-miR-710	-0.05	-0.11	N/A
FBXO48	ENST00000377957.3	F-box protein 48	13	Sites in UTR	1	0	1	0	3	mmu-miR-710	-0.05	-0.13	N/A
SETD1B	ENST00000267197.5	SET domain containing 1B	703	Sites in UTR	1	0	0	1	0	mmu-miR-710	-0.05	-0.05	N/A
PPP1R9A	ENST00000289495.5	protein phosphatase 1, regulatory subunit 9A	46	Sites in UTR	1	1	0	0	0	mmu-miR-710	-0.05	-0.09	N/A
SPOPL	ENST00000280098.4	speckle-type POZ protein-like	216	Sites in UTR	1	0	1	0	1	mmu-miR-710	-0.05	-0.06	N/A
BRAP	ENST00000419234.4	BRCA1 associated protein	102	Sites in UTR	1	1	0	0	1	mmu-miR-710	-0.05	-0.15	N/A
KCNJ14	ENST00000391884.1	potassium inwardly-rectifying channel, subfamily J, member 14	29	Sites in UTR	1	0	0	1	0	mmu-miR-710	-0.05	-0.06	N/A
MTRR	ENST00000264668.2	5-methyltetrahydrofolate-homocysteine methyltransferase reductase	374	Sites in UTR	1	0	1	0	0	mmu-miR-710	-0.05	-0.06	N/A
AAK1	ENST00000409085.4	AP2 associated kinase 1	27	Sites in UTR	4	0	0	4	4	mmu-miR-710	-0.05	-0.11	N/A
TNR	ENST00000367674.2	tenascin R	5	Sites in UTR	3	0	2	1	0	mmu-miR-710	-0.05	-0.05	N/A
C11orf1	ENST00000260276.3	chromosome 11 open reading frame 1	18	Sites in UTR	1	0	0	1	0	mmu-miR-710	-0.05	-0.18	N/A
PLA2G3	ENST00000215885.3	phospholipase A2, group III	5	Sites in UTR	1	0	1	0	0	mmu-miR-710	-0.05	-0.05	N/A
KCNB1	ENST00000371741.4	potassium voltage-gated channel, Shab-related subfamily, member 1	5	Sites in UTR	3	1	0	2	1	mmu-miR-710	-0.05	-0.05	N/A
SLC6A14	ENST00000371900.4	solute carrier family 6 (amino acid transporter), member 14	5	Sites in UTR	1	0	1	0	0	mmu-miR-710	-0.05	-0.05	N/A
TRIO	ENST00000344204.4	trio Rho guanine nucleotide exchange factor	365	Sites in UTR	2	1	1	0	0	mmu-miR-710	-0.05	-0.05	N/A
ESRRB	ENST00000261532.7	estrogen-related receptor beta	7	Sites in UTR	1	1	0	0	0	mmu-miR-710	-0.05	-0.23	N/A
SFMBT2	ENST00000361972.4	Scm-like with four mbt domains 2	107	Sites in UTR	2	1	1	0	0	mmu-miR-710	-0.05	-0.05	N/A
RNF165	ENST00000269439.7	ring finger protein 165	18	Sites in UTR	3	0	2	1	0	mmu-miR-710	-0.05	-0.05	N/A
FRK	ENST00000606080.1	fyn-related kinase	37	Sites in UTR	1	0	0	1	0	mmu-miR-710	-0.05	-0.11	N/A
MT1A	ENST00000290705.8	metallothionein 1A	19	Sites in UTR	1	0	0	1	0	mmu-miR-710	-0.05	-0.25	N/A
IL17RD	ENST00000296318.7	interleukin 17 receptor D	108	Sites in UTR	1	0	1	0	0	mmu-miR-710	-0.05	-0.06	N/A
MMD	ENST00000262065.3	monocyte to macrophage differentiation-associated	558	Sites in UTR	1	0	1	0	0	mmu-miR-710	-0.05	-0.05	N/A
UHRF1BP1	ENST00000192788.5	UHRF1 binding protein 1	360	Sites in UTR	3	0	3	0	2	mmu-miR-710	-0.05	-0.07	N/A
TRPC4	ENST00000379705.3	transient receptor potential cation channel, subfamily C, member 4	21	Sites in UTR	1	0	0	1	0	mmu-miR-710	-0.05	-0.16	N/A
FDX1	ENST00000260270.2	ferredoxin 1	510	Sites in UTR	1	0	1	0	0	mmu-miR-710	-0.05	-0.21	N/A
PBK	ENST00000301905.4	PDZ binding kinase	870	Sites in UTR	1	0	0	1	0	mmu-miR-710	-0.05	-0.08	N/A
TARDBP	ENST00000240185.3	TAR DNA binding protein	410	Sites in UTR	2	0	2	0	0	mmu-miR-710	-0.05	-0.2	N/A
TMEM45B	ENST00000281441.3	transmembrane protein 45B	67	Sites in UTR	1	1	0	0	0	mmu-miR-710	-0.05	-0.34	N/A
TLR3	ENST00000296795.3	toll-like receptor 3	5	Sites in UTR	1	0	1	0	1	mmu-miR-710	-0.05	-0.05	N/A
ONECUT3	ENST00000382349.4	one cut homeobox 3	5	Sites in UTR	1	0	0	1	0	mmu-miR-710	-0.05	-0.05	N/A
ACTR8	ENST00000335754.3	ARP8 actin-related protein 8 homolog (yeast)	327	Sites in UTR	1	0	0	1	0	mmu-miR-710	-0.05	-0.14	N/A
SLC7A14	ENST00000231706.5	solute carrier family 7, member 14	5	Sites in UTR	2	0	2	0	0	mmu-miR-710	-0.05	-0.05	N/A
GLYR1	ENST00000436648.5	glyoxylate reductase 1 homolog (Arabidopsis)	31	Sites in UTR	1	0	0	1	0	mmu-miR-710	-0.05	-0.05	N/A
LURAP1	ENST00000371980.3	leucine rich adaptor protein 1	20	Sites in UTR	1	0	0	1	0	mmu-miR-710	-0.05	-0.1	N/A
C11orf45	ENST00000310799.3	chromosome 11 open reading frame 45	14	Sites in UTR	1	0	1	0	0	mmu-miR-710	-0.05	-0.14	N/A
PDE12	ENST00000311180.8	phosphodiesterase 12	326	Sites in UTR	1	0	0	1	0	mmu-miR-710	-0.05	-0.07	N/A
SREK1IP1	ENST00000513458.4	SREK1-interacting protein 1	145	Sites in UTR	2	1	0	1	2	mmu-miR-710	-0.05	-0.29	N/A
MYCL	ENST00000397332.2	v-myc avian myelocytomatosis viral oncogene lung carcinoma derived homolog	10	Sites in UTR	1	1	0	0	0	mmu-miR-710	-0.05	-0.05	N/A
STARD3	ENST00000336308.5	StAR-related lipid transfer (START) domain containing 3	35	Sites in UTR	1	0	1	0	0	mmu-miR-710	-0.05	-0.05	N/A
TFPI2	ENST00000222543.5	tissue factor pathway inhibitor 2	11151	Sites in UTR	1	0	0	1	1	mmu-miR-710	-0.05	-0.22	N/A
DDX19B	ENST00000288071.6	DEAD (Asp-Glu-Ala-Asp) box polypeptide 19B	690	Sites in UTR	1	0	0	1	3	mmu-miR-710	-0.05	-0.11	N/A
ZNF282	ENST00000479907.1	zinc finger protein 282	3014	Sites in UTR	1	0	0	1	0	mmu-miR-710	-0.05	-0.05	N/A
TMEM26	ENST00000399298.3	transmembrane protein 26	10	Sites in UTR	1	0	1	0	3	mmu-miR-710	-0.05	-0.1	N/A
TSHZ2	ENST00000371497.5	teashirt zinc finger homeobox 2	351	Sites in UTR	2	0	0	2	0	mmu-miR-710	-0.05	-0.05	N/A
DRG1	ENST00000331457.4	developmentally regulated GTP binding protein 1	1478	Sites in UTR	2	1	1	0	0	mmu-miR-710	-0.05	-0.5	N/A
SP1	ENST00000426431.2	Sp1 transcription factor	402	Sites in UTR	2	1	1	0	0	mmu-miR-710	-0.05	-0.11	N/A
RYBP	ENST00000477973.2	RING1 and YY1 binding protein	342	Sites in UTR	2	0	2	0	1	mmu-miR-710	-0.05	-0.09	N/A
TLN1	ENST00000314888.9	talin 1	266	Sites in UTR	3	0	2	1	0	mmu-miR-710	-0.05	-0.11	N/A
BRD4	ENST00000263377.2	bromodomain containing 4	849	Sites in UTR	1	0	1	0	0	mmu-miR-710	-0.05	-0.07	N/A
APH1B	ENST00000261879.5	APH1B gamma secretase subunit	223	Sites in UTR	1	1	0	0	0	mmu-miR-710	-0.05	-0.23	N/A
FAM171B	ENST00000304698.5	family with sequence similarity 171, member B	5	Sites in UTR	1	0	1	0	1	mmu-miR-710	-0.05	-0.05	N/A
LPP	ENST00000312675.4	LIM domain containing preferred translocation partner in lipoma	1894	Sites in UTR	2	0	1	1	1	mmu-miR-710	-0.05	-0.05	N/A
GREB1L	ENST00000580732.2	growth regulation by estrogen in breast cancer-like	30	Sites in UTR	1	0	0	1	1	mmu-miR-710	-0.05	-0.05	N/A
SALL2	ENST00000327430.3	sal-like 2 (Drosophila)	233	Sites in UTR	1	0	0	1	0	mmu-miR-710	-0.05	-0.05	N/A
RAB36	ENST00000263116.2	RAB36, member RAS oncogene family	7	Sites in UTR	1	0	1	0	1	mmu-miR-710	-0.05	-0.05	N/A
COL23A1	ENST00000390654.3	collagen, type XXIII, alpha 1	15	Sites in UTR	1	0	1	0	0	mmu-miR-710	-0.05	-0.05	N/A
FAM47E	ENST00000515604.1	Protein FAM47E	503	Sites in UTR	1	0	0	1	0	mmu-miR-710	-0.05	-0.06	N/A
CCBL2	ENST00000370485.2	cysteine conjugate-beta lyase 2	409	Sites in UTR	1	0	1	0	1	mmu-miR-710	-0.05	-0.05	N/A
EIF5	ENST00000216554.3	eukaryotic translation initiation factor 5	970	Sites in UTR	1	0	1	0	0	mmu-miR-710	-0.05	-0.1	N/A
SLC7A11	ENST00000280612.5	solute carrier family 7 (anionic amino acid transporter light chain, xc- system), member 11	61	Sites in UTR	2	1	0	1	0	mmu-miR-710	-0.05	-0.19	N/A
RAP1A	ENST00000369709.3	RAP1A, member of RAS oncogene family	382	Sites in UTR	2	0	0	2	0	mmu-miR-710	-0.05	-0.34	N/A
RASGRP3	ENST00000402538.3	RAS guanyl releasing protein 3 (calcium and DAG-regulated)	24	Sites in UTR	1	0	0	1	0	mmu-miR-710	-0.05	-0.1	N/A
SLC7A1	ENST00000380752.5	solute carrier family 7 (cationic amino acid transporter, y+ system), member 1	338	Sites in UTR	2	0	0	2	0	mmu-miR-710	-0.05	-0.05	N/A
NTM	ENST00000374791.3	neurotrimin	231	Sites in UTR	1	0	0	1	0	mmu-miR-710	-0.05	-0.08	N/A
RCAN1	ENST00000482533.1	regulator of calcineurin 1	715	Sites in UTR	1	0	0	1	1	mmu-miR-710	-0.05	-0.13	N/A
TNFSF4	ENST00000367718.1	tumor necrosis factor (ligand) superfamily, member 4	85	Sites in UTR	1	0	0	1	0	mmu-miR-710	-0.05	-0.07	N/A
PCDH12	ENST00000231484.3	protocadherin 12	5	Sites in UTR	1	0	1	0	0	mmu-miR-710	-0.05	-0.05	N/A
RHOBTB3	ENST00000379982.3	Rho-related BTB domain containing 3	487	Sites in UTR	1	0	1	0	0	mmu-miR-710	-0.05	-0.05	N/A
C18orf63	ENST00000579455.1	chromosome 18 open reading frame 63	5	Sites in UTR	1	0	1	0	1	mmu-miR-710	-0.05	-0.05	N/A
PTCHD1	ENST00000379361.4	patched domain containing 1	59	Sites in UTR	1	0	1	0	0	mmu-miR-710	-0.05	-0.05	N/A
POU3F2	ENST00000328345.5	POU class 3 homeobox 2	274	Sites in UTR	1	0	1	0	0	mmu-miR-710	-0.05	-0.05	N/A
GNAT1	ENST00000232461.3	guanine nucleotide binding protein (G protein), alpha transducing activity polypeptide 1	8	Sites in UTR	1	0	0	1	1	mmu-miR-710	-0.05	-0.05	N/A
PAK4	ENST00000599386.1	p21 protein (Cdc42/Rac)-activated kinase 4	130	Sites in UTR	2	0	0	2	2	mmu-miR-710	-0.05	-0.09	N/A
ERO1L	ENST00000395686.3	ERO1-like (S. cerevisiae)	1333	Sites in UTR	1	0	1	0	0	mmu-miR-710	-0.05	-0.06	N/A
CNTNAP2	ENST00000361727.3	contactin associated protein-like 2	29	Sites in UTR	2	0	2	0	0	mmu-miR-710	-0.05	-0.06	N/A
TXLNG	ENST00000380122.5	taxilin gamma	96	Sites in UTR	1	0	1	0	1	mmu-miR-710	-0.05	-0.16	N/A
APLF	ENST00000303795.4	aprataxin and PNKP like factor	57	Sites in UTR	1	1	0	0	0	mmu-miR-710	-0.05	-0.3	N/A
PDHX	ENST00000448838.3	pyruvate dehydrogenase complex, component X	40	Sites in UTR	2	1	0	1	0	mmu-miR-710	-0.05	-0.16	N/A
HOOK3	ENST00000307602.4	hook microtubule-tethering protein 3	403	Sites in UTR	2	0	2	0	2	mmu-miR-710	-0.05	-0.2	N/A
MPP6	ENST00000222644.5	membrane protein, palmitoylated 6 (MAGUK p55 subfamily member 6)	389	Sites in UTR	2	0	1	1	1	mmu-miR-710	-0.05	-0.22	N/A
NAPA	ENST00000263354.3	N-ethylmaleimide-sensitive factor attachment protein, alpha	49	Sites in UTR	1	0	1	0	0	mmu-miR-710	-0.05	-0.11	N/A
PEX13	ENST00000295030.5	peroxisomal biogenesis factor 13	484	Sites in UTR	1	0	0	1	0	mmu-miR-710	-0.05	-0.14	N/A
HS3ST1	ENST00000002596.5	heparan sulfate (glucosamine) 3-O-sulfotransferase 1	9	Sites in UTR	1	0	0	1	0	mmu-miR-710	-0.05	-0.08	N/A
FOSL2	ENST00000379619.1	FOS-like antigen 2	2255	Sites in UTR	1	0	1	0	3	mmu-miR-710	-0.05	-0.07	N/A
BSN	ENST00000296452.4	bassoon presynaptic cytomatrix protein	31	Sites in UTR	1	0	0	1	1	mmu-miR-710	-0.04	-0.04	N/A
PJA2	ENST00000361189.2	praja ring finger 2, E3 ubiquitin protein ligase	220	Sites in UTR	1	0	1	0	0	mmu-miR-710	-0.04	-0.11	N/A
TSHZ3	ENST00000240587.4	teashirt zinc finger homeobox 3	81	Sites in UTR	1	0	1	0	0	mmu-miR-710	-0.04	-0.04	N/A
DPP10	ENST00000410059.1	dipeptidyl-peptidase 10 (non-functional)	5	Sites in UTR	1	0	0	1	0	mmu-miR-710	-0.04	-0.04	N/A
PHF20	ENST00000439301.1	PHD finger protein 20	191	Sites in UTR	1	0	1	0	0	mmu-miR-710	-0.04	-0.13	N/A
ENOX2	ENST00000370935.1	ecto-NOX disulfide-thiol exchanger 2	215	Sites in UTR	1	0	1	0	1	mmu-miR-710	-0.04	-0.05	N/A
DCLK1	ENST00000379892.4	doublecortin-like kinase 1	9	Sites in UTR	1	0	1	0	0	mmu-miR-710	-0.04	-0.1	N/A
SSH2	ENST00000582084.1	slingshot protein phosphatase 2	190	Sites in UTR	1	1	0	0	0	mmu-miR-710	-0.04	-0.48	N/A
FAM109A	ENST00000361483.3	family with sequence similarity 109, member A	780	Sites in UTR	1	0	0	1	2	mmu-miR-710	-0.04	-0.04	N/A
B4GALNT3	ENST00000266383.5	beta-1,4-N-acetyl-galactosaminyl transferase 3	5	Sites in UTR	1	0	1	0	1	mmu-miR-710	-0.04	-0.04	N/A
TMEM132E	ENST00000321639.5	transmembrane protein 132E	461	Sites in UTR	1	0	1	0	0	mmu-miR-710	-0.04	-0.04	N/A
ZIC5	ENST00000267294.4	Zic family member 5	263	Sites in UTR	1	0	1	0	1	mmu-miR-710	-0.04	-0.04	N/A
SLC8B1	ENST00000552014.1	solute carrier family 8 (sodium/lithium/calcium exchanger), member B1	34	Sites in UTR	1	1	0	0	0	mmu-miR-710	-0.04	-0.33	N/A
AMMECR1	ENST00000262844.5	Alport syndrome, mental retardation, midface hypoplasia and elliptocytosis chromosomal region gene 1	5	Sites in UTR	1	0	1	0	1	mmu-miR-710	-0.04	-0.04	N/A
SORBS1	ENST00000371227.4	sorbin and SH3 domain containing 1	22	Sites in UTR	1	0	0	1	0	mmu-miR-710	-0.04	-0.04	N/A
KIAA0556	ENST00000261588.4	KIAA0556	169	Sites in UTR	1	0	0	1	0	mmu-miR-710	-0.04	-0.04	N/A
THRA	ENST00000450525.2	thyroid hormone receptor, alpha	547	Sites in UTR	3	0	2	1	0	mmu-miR-710	-0.04	-0.1	N/A
DGKH	ENST00000261491.5	diacylglycerol kinase, eta	46	Sites in UTR	1	1	0	0	2	mmu-miR-710	-0.04	-0.05	N/A
ANAPC16	ENST00000299381.4	anaphase promoting complex subunit 16	986	Sites in UTR	1	1	0	0	0	mmu-miR-710	-0.04	-0.45	N/A
EIF3H	ENST00000521861.1	eukaryotic translation initiation factor 3, subunit H	27	Sites in UTR	1	0	0	1	1	mmu-miR-710	-0.04	-0.06	N/A
AMMECR1L	ENST00000272647.5	AMMECR1-like	21	Sites in UTR	2	0	1	1	0	mmu-miR-710	-0.04	-0.04	N/A
COL6A5	ENST00000265379.6	collagen, type VI, alpha 5	5	Sites in UTR	1	0	0	1	0	mmu-miR-710	-0.04	-0.04	N/A
ITGA6	ENST00000375221.2	integrin, alpha 6	1328	Sites in UTR	1	1	0	0	1	mmu-miR-710	-0.04	-0.04	N/A
PARVG	ENST00000444313.3	parvin, gamma	5	Sites in UTR	1	0	1	0	0	mmu-miR-710	-0.04	-0.04	N/A
GPRIN2	ENST00000374314.4	G protein regulated inducer of neurite outgrowth 2	5	Sites in UTR	1	0	1	0	1	mmu-miR-710	-0.04	-0.04	N/A
PRR14L	ENST00000434485.1	proline rich 14-like	39	Sites in UTR	1	1	0	0	2	mmu-miR-710	-0.04	-0.04	N/A
CACNG3	ENST00000005284.3	calcium channel, voltage-dependent, gamma subunit 3	5	Sites in UTR	1	0	0	1	0	mmu-miR-710	-0.04	-0.04	N/A
MBTPS2	ENST00000379484.5	membrane-bound transcription factor peptidase, site 2	1711	Sites in UTR	1	0	1	0	0	mmu-miR-710	-0.04	-0.04	N/A
PIP4K2B	ENST00000269554.3	phosphatidylinositol-5-phosphate 4-kinase, type II, beta	148	Sites in UTR	1	0	0	1	3	mmu-miR-710	-0.04	-0.06	N/A
FAM63B	ENST00000559228.1	family with sequence similarity 63, member B	41	Sites in UTR	2	1	1	0	2	mmu-miR-710	-0.04	-0.19	N/A
PLEKHM3	ENST00000427836.2	pleckstrin homology domain containing, family M, member 3	11	Sites in UTR	2	1	0	1	2	mmu-miR-710	-0.04	-0.08	N/A
SRPK1	ENST00000373825.2	SRSF protein kinase 1	114	Sites in UTR	2	1	1	0	0	mmu-miR-710	-0.04	-0.26	N/A
TTC9	ENST00000256367.2	tetratricopeptide repeat domain 9	39	Sites in UTR	1	0	1	0	4	mmu-miR-710	-0.04	-0.06	N/A
PHF15	ENST00000402835.1	PHD finger protein 15	387	Sites in UTR	1	0	0	1	1	mmu-miR-710	-0.04	-0.06	N/A
NBEAL1	ENST00000449802.1	neurobeachin-like 1	42	Sites in UTR	1	1	0	0	2	mmu-miR-710	-0.04	-0.05	N/A
ARNT	ENST00000358595.5	aryl hydrocarbon receptor nuclear translocator	574	Sites in UTR	1	0	1	0	2	mmu-miR-710	-0.04	-0.07	N/A
GMPS	ENST00000496455.2	guanine monphosphate synthase	867	Sites in UTR	2	0	0	2	0	mmu-miR-710	-0.04	-0.05	N/A
DLG1	ENST00000346964.2	discs, large homolog 1 (Drosophila)	813	Sites in UTR	1	0	0	1	1	mmu-miR-710	-0.04	-0.05	N/A
PYGO2	ENST00000368457.2	pygopus homolog 2 (Drosophila)	35	Sites in UTR	1	0	0	1	0	mmu-miR-710	-0.04	-0.18	N/A
ATXN7L3B	ENST00000519948.2	ataxin 7-like 3B	55	Sites in UTR	1	0	0	1	0	mmu-miR-710	-0.04	-0.04	N/A
NPRL3	ENST00000399953.3	nitrogen permease regulator-like 3 (S. cerevisiae)	129	Sites in UTR	1	0	1	0	0	mmu-miR-710	-0.04	-0.11	N/A
CDK14	ENST00000380050.3	cyclin-dependent kinase 14	226	Sites in UTR	1	1	0	0	0	mmu-miR-710	-0.04	-0.04	N/A
ASB7	ENST00000332783.7	ankyrin repeat and SOCS box containing 7	95	Sites in UTR	1	0	0	1	1	mmu-miR-710	-0.04	-0.05	N/A
DUSP16	ENST00000298573.4	dual specificity phosphatase 16	444	Sites in UTR	1	0	1	0	1	mmu-miR-710	-0.04	-0.09	N/A
PMEPA1	ENST00000341744.3	prostate transmembrane protein, androgen induced 1	736	Sites in UTR	2	0	1	1	1	mmu-miR-710	-0.04	-0.06	N/A
TRPS1	ENST00000395715.3	trichorhinophalangeal syndrome I	94	Sites in UTR	1	0	0	1	0	mmu-miR-710	-0.04	-0.07	N/A
SLC9A2	ENST00000233969.2	solute carrier family 9, subfamily A (NHE2, cation proton antiporter 2), member 2	27	Sites in UTR	1	0	1	0	2	mmu-miR-710	-0.04	-0.04	N/A
KIAA0100	ENST00000528896.2	KIAA0100	12	Sites in UTR	1	0	0	1	0	mmu-miR-710	-0.04	-0.04	N/A
SNX19	ENST00000265909.4	sorting nexin 19	1157	Sites in UTR	1	0	0	1	2	mmu-miR-710	-0.04	-0.04	N/A
CFL2	ENST00000341223.3	cofilin 2 (muscle)	902	Sites in UTR	2	0	1	1	1	mmu-miR-710	-0.04	-0.35	N/A
FAM110A	ENST00000381941.3	family with sequence similarity 110, member A	73	Sites in UTR	1	0	1	0	0	mmu-miR-710	-0.04	-0.18	N/A
SFRP1	ENST00000220772.3	secreted frizzled-related protein 1	148	Sites in UTR	1	1	0	0	0	mmu-miR-710	-0.04	-0.23	N/A
PAFAH1B1	ENST00000397195.5	platelet-activating factor acetylhydrolase 1b, regulatory subunit 1 (45kDa)	1570	Sites in UTR	1	0	0	1	0	mmu-miR-710	-0.04	-0.04	N/A
NACC2	ENST00000371753.1	NACC family member 2, BEN and BTB (POZ) domain containing	172	Sites in UTR	1	0	0	1	3	mmu-miR-710	-0.04	-0.06	N/A
C20orf144	ENST00000375222.3	chromosome 20 open reading frame 144	10	Sites in UTR	1	0	0	1	0	mmu-miR-710	-0.04	-0.08	N/A
BMPR1A	ENST00000372037.3	bone morphogenetic protein receptor, type IA	125	Sites in UTR	2	0	2	0	2	mmu-miR-710	-0.04	-0.13	N/A
KCNN3	ENST00000271915.4	potassium intermediate/small conductance calcium-activated channel, subfamily N, member 3	5	Sites in UTR	2	0	2	0	0	mmu-miR-710	-0.04	-0.04	N/A
CSF2RB	ENST00000403662.3	colony stimulating factor 2 receptor, beta, low-affinity (granulocyte-macrophage)	5	Sites in UTR	2	0	2	0	0	mmu-miR-710	-0.04	-0.04	N/A
PHLPP2	ENST00000568954.1	PH domain and leucine rich repeat protein phosphatase 2	172	Sites in UTR	2	0	2	0	1	mmu-miR-710	-0.04	-0.04	N/A
ART4	ENST00000228936.4	ADP-ribosyltransferase 4	5	Sites in UTR	2	0	2	0	0	mmu-miR-710	-0.04	-0.04	N/A
KIF21B	ENST00000332129.2	kinesin family member 21B	12	Sites in UTR	3	0	1	2	2	mmu-miR-710	-0.04	-0.04	N/A
MET	ENST00000397752.3	met proto-oncogene	1155	Sites in UTR	1	0	0	1	1	mmu-miR-710	-0.04	-0.04	N/A
ATXN2L	ENST00000336783.4	ataxin 2-like	5	Sites in UTR	1	0	1	0	0	mmu-miR-710	-0.04	-0.04	N/A
APBA1	ENST00000265381.4	amyloid beta (A4) precursor protein-binding, family A, member 1	12	Sites in UTR	1	0	0	1	1	mmu-miR-710	-0.04	-0.04	N/A
SYNGR1	ENST00000328933.5	synaptogyrin 1	101	Sites in UTR	2	0	2	0	0	mmu-miR-710	-0.04	-0.04	N/A
DST	ENST00000312431.6	dystonin	439	Sites in UTR	2	1	0	1	1	mmu-miR-710	-0.04	-0.04	N/A
CDS1	ENST00000295887.5	CDP-diacylglycerol synthase (phosphatidate cytidylyltransferase) 1	720	Sites in UTR	1	0	1	0	0	mmu-miR-710	-0.04	-0.04	N/A
KLRC4	ENST00000309384.1	killer cell lectin-like receptor subfamily C, member 4	9	Sites in UTR	1	0	0	1	0	mmu-miR-710	-0.04	-0.1	N/A
CCDC18	ENST00000334652.5	coiled-coil domain containing 18	35	Sites in UTR	1	1	0	0	0	mmu-miR-710	-0.04	-0.42	N/A
SLC6A19	ENST00000304460.10	solute carrier family 6 (neutral amino acid transporter), member 19	139	Sites in UTR	1	0	1	0	1	mmu-miR-710	-0.04	-0.07	N/A
KIAA1211	ENST00000504228.1	KIAA1211	631	Sites in UTR	2	0	2	0	0	mmu-miR-710	-0.04	-0.04	N/A
ABHD13	ENST00000375898.3	abhydrolase domain containing 13	479	Sites in UTR	1	1	0	0	1	mmu-miR-710	-0.04	-0.14	N/A
ATRX	ENST00000373344.5	alpha thalassemia/mental retardation syndrome X-linked	77	Sites in UTR	4	0	3	1	0	mmu-miR-710	-0.04	-0.07	N/A
KLHL42	ENST00000381271.2	kelch-like family member 42	2120	Sites in UTR	1	0	0	1	1	mmu-miR-710	-0.04	-0.04	N/A
GAB2	ENST00000340149.2	GRB2-associated binding protein 2	627	Sites in UTR	2	0	2	0	0	mmu-miR-710	-0.04	-0.04	N/A
RAD9B	ENST00000409425.1	RAD9 homolog B (S. pombe)	10	Sites in UTR	1	0	1	0	0	mmu-miR-710	-0.04	-0.08	N/A
FBXL19	ENST00000338343.4	F-box and leucine-rich repeat protein 19	75	Sites in UTR	1	0	0	1	3	mmu-miR-710	-0.04	-0.04	N/A
NCAN	ENST00000252575.6	neurocan	5	Sites in UTR	1	0	1	0	0	mmu-miR-710	-0.04	-0.04	N/A
GPR37L1	ENST00000367282.5	G protein-coupled receptor 37 like 1	5	Sites in UTR	1	0	1	0	1	mmu-miR-710	-0.04	-0.04	N/A
CHL1	ENST00000256509.2	cell adhesion molecule L1-like	24	Sites in UTR	1	0	1	0	0	mmu-miR-710	-0.04	-0.04	N/A
PPIP5K2	ENST00000321521.9	diphosphoinositol pentakisphosphate kinase 2	203	Sites in UTR	2	0	1	1	2	mmu-miR-710	-0.04	-0.07	N/A
TMEM150C	ENST00000515780.2	transmembrane protein 150C	8	Sites in UTR	1	0	0	1	0	mmu-miR-710	-0.04	-0.04	N/A
PODN	ENST00000371500.3	podocan	5	Sites in UTR	1	0	0	1	0	mmu-miR-710	-0.04	-0.04	N/A
DGCR8	ENST00000383024.2	DGCR8 microprocessor complex subunit	1018	Sites in UTR	2	0	2	0	0	mmu-miR-710	-0.04	-0.04	N/A
NAA35	ENST00000361671.5	N(alpha)-acetyltransferase 35, NatC auxiliary subunit	69	Sites in UTR	1	0	0	1	0	mmu-miR-710	-0.04	-0.12	N/A
LRRC46	ENST00000269025.4	leucine rich repeat containing 46	90	Sites in UTR	1	1	0	0	0	mmu-miR-710	-0.04	-0.51	N/A
AKIRIN1	ENST00000432648.3	akirin 1	798	Sites in UTR	1	1	0	0	2	mmu-miR-710	-0.04	-0.16	N/A
COG1	ENST00000299886.4	component of oligomeric golgi complex 1	111	Sites in UTR	1	0	0	1	0	mmu-miR-710	-0.04	-0.12	N/A
TRAF3IP2	ENST00000368761.5	TRAF3 interacting protein 2	44	Sites in UTR	1	1	0	0	0	mmu-miR-710	-0.04	-0.39	N/A
CACFD1	ENST00000291722.7	calcium channel flower domain containing 1	1315	Sites in UTR	1	0	1	0	1	mmu-miR-710	-0.04	-0.07	N/A
FAM168B	ENST00000409185.1	family with sequence similarity 168, member B	122	Sites in UTR	1	0	0	1	2	mmu-miR-710	-0.04	-0.1	N/A
GBE1	ENST00000429644.2	glucan (1,4-alpha-), branching enzyme 1	652	Sites in UTR	1	1	0	0	0	mmu-miR-710	-0.04	-0.38	N/A
FAM122A	ENST00000394264.3	family with sequence similarity 122A	1277	Sites in UTR	1	1	0	0	1	mmu-miR-710	-0.04	-0.24	N/A
EPB41L5	ENST00000443902.2	erythrocyte membrane protein band 4.1 like 5	108	Sites in UTR	2	0	2	0	2	mmu-miR-710	-0.04	-0.04	N/A
UBE2R2	ENST00000263228.3	ubiquitin-conjugating enzyme E2R 2	2442	Sites in UTR	1	1	0	0	0	mmu-miR-710	-0.04	-0.27	N/A
CTNS	ENST00000046640.3	cystinosin, lysosomal cystine transporter	308	Sites in UTR	1	0	0	1	0	mmu-miR-710	-0.04	-0.04	N/A
ZC3H6	ENST00000343936.4	zinc finger CCCH-type containing 6	10	Sites in UTR	2	0	1	1	0	mmu-miR-710	-0.04	-0.04	N/A
RIMKLB	ENST00000357529.3	ribosomal modification protein rimK-like family member B	164	Sites in UTR	1	0	1	0	1	mmu-miR-710	-0.04	-0.05	N/A
LRRC8A	ENST00000372600.4	leucine rich repeat containing 8 family, member A	71	Sites in UTR	1	0	1	0	1	mmu-miR-710	-0.04	-0.04	N/A
KCNMB3	ENST00000497599.1	potassium large conductance calcium-activated channel, subfamily M beta member 3	8	Sites in UTR	1	0	0	1	0	mmu-miR-710	-0.04	-0.1	N/A
IFNAR2	ENST00000404220.3	interferon (alpha, beta and omega) receptor 2	470	Sites in UTR	1	0	0	1	0	mmu-miR-710	-0.04	-0.08	N/A
TAF1	ENST00000373790.4	TAF1 RNA polymerase II, TATA box binding protein (TBP)-associated factor, 250kDa	61	Sites in UTR	1	0	0	1	0	mmu-miR-710	-0.04	-0.11	N/A
TSPAN2	ENST00000369516.2	tetraspanin 2	43	Sites in UTR	1	0	0	1	0	mmu-miR-710	-0.04	-0.12	N/A
PODNL1	ENST00000538517.2	podocan-like 1	9	Sites in UTR	1	0	0	1	0	mmu-miR-710	-0.04	-0.07	N/A
NCOR2	ENST00000405201.1	nuclear receptor corepressor 2	200	Sites in UTR	1	0	0	1	1	mmu-miR-710	-0.04	-0.04	N/A
POLR3H	ENST00000396504.2	polymerase (RNA) III (DNA directed) polypeptide H (22.9kD)	216	Sites in UTR	1	0	1	0	0	mmu-miR-710	-0.04	-0.04	N/A
SRPX	ENST00000538295.1	sushi-repeat containing protein, X-linked	1704	Sites in UTR	1	0	1	0	0	mmu-miR-710	-0.04	-0.04	N/A
MAT1A	ENST00000372213.3	methionine adenosyltransferase I, alpha	19	Sites in UTR	1	0	0	1	0	mmu-miR-710	-0.04	-0.04	N/A
ZZEF1	ENST00000381638.2	zinc finger, ZZ-type with EF-hand domain 1	83	Sites in UTR	2	0	1	1	0	mmu-miR-710	-0.04	-0.04	N/A
SOHLH1	ENST00000298466.5	spermatogenesis and oogenesis specific basic helix-loop-helix 1	5	Sites in UTR	1	0	1	0	0	mmu-miR-710	-0.04	-0.04	N/A
STXBP5L	ENST00000273666.6	syntaxin binding protein 5-like	19	Sites in UTR	1	0	0	1	2	mmu-miR-710	-0.04	-0.04	N/A
MED13L	ENST00000281928.3	mediator complex subunit 13-like	73	Sites in UTR	1	0	0	1	0	mmu-miR-710	-0.04	-0.04	N/A
RNF150	ENST00000515673.2	ring finger protein 150	518	Sites in UTR	1	0	0	1	0	mmu-miR-710	-0.04	-0.06	N/A
MIPOL1	ENST00000327441.7	mirror-image polydactyly 1	45	Sites in UTR	1	1	0	0	0	mmu-miR-710	-0.04	-0.27	N/A
SLC7A6	ENST00000219343.6	solute carrier family 7 (amino acid transporter light chain, y+L system), member 6	1044	Sites in UTR	1	0	1	0	1	mmu-miR-710	-0.04	-0.07	N/A
ZFP82	ENST00000392161.3	ZFP82 zinc finger protein	42	Sites in UTR	1	0	1	0	0	mmu-miR-710	-0.04	-0.11	N/A
CPSF2	ENST00000298875.4	cleavage and polyadenylation specific factor 2, 100kDa	945	Sites in UTR	1	0	0	1	1	mmu-miR-710	-0.04	-0.12	N/A
GPR156	ENST00000464295.1	G protein-coupled receptor 156	12	Sites in UTR	1	1	0	0	0	mmu-miR-710	-0.04	-0.19	N/A
COL6A6	ENST00000358511.6	collagen, type VI, alpha 6	5	Sites in UTR	1	0	1	0	1	mmu-miR-710	-0.04	-0.04	N/A
IL1R1	ENST00000410023.1	interleukin 1 receptor, type I	1713	Sites in UTR	1	0	1	0	1	mmu-miR-710	-0.04	-0.04	N/A
CHMP1A	ENST00000397901.3	charged multivesicular body protein 1A	642	Sites in UTR	1	0	0	1	0	mmu-miR-710	-0.04	-0.04	N/A
BBC3	ENST00000341983.4	BCL2 binding component 3	87	Sites in UTR	1	0	1	0	1	mmu-miR-710	-0.04	-0.04	N/A
HS3ST3A1	ENST00000284110.1	heparan sulfate (glucosamine) 3-O-sulfotransferase 3A1	148	Sites in UTR	1	0	1	0	1	mmu-miR-710	-0.04	-0.06	N/A
GPC6	ENST00000377047.4	glypican 6	410	Sites in UTR	1	0	1	0	1	mmu-miR-710	-0.04	-0.04	N/A
SOAT1	ENST00000367619.3	sterol O-acyltransferase 1	654	Sites in UTR	1	1	0	0	1	mmu-miR-710	-0.04	-0.17	N/A
RPP40	ENST00000380051.2	ribonuclease P/MRP 40kDa subunit	20	Sites in UTR	1	0	1	0	0	mmu-miR-710	-0.04	-0.17	N/A
ACTB	ENST00000331789.5	actin, beta	176	Sites in UTR	1	0	0	1	0	mmu-miR-710	-0.04	-0.15	N/A
UBE2H	ENST00000355621.3	ubiquitin-conjugating enzyme E2H	855	Sites in UTR	1	0	0	1	0	mmu-miR-710	-0.04	-0.04	N/A
ACVR2A	ENST00000241416.7	activin A receptor, type IIA	109	Sites in UTR	1	0	1	0	0	mmu-miR-710	-0.04	-0.21	N/A
TTLL7	ENST00000260505.8	tubulin tyrosine ligase-like family, member 7	93	Sites in UTR	1	0	0	1	0	mmu-miR-710	-0.04	-0.04	N/A
TBPL1	ENST00000237264.4	TBP-like 1	69	Sites in UTR	1	0	0	1	0	mmu-miR-710	-0.04	-0.04	N/A
NCSTN	ENST00000294785.5	nicastrin	578	Sites in UTR	1	0	1	0	0	mmu-miR-710	-0.04	-0.04	N/A
SOCS4	ENST00000395472.2	suppressor of cytokine signaling 4	336	Sites in UTR	1	0	1	0	2	mmu-miR-710	-0.04	-0.07	N/A
C2orf68	ENST00000306336.5	chromosome 2 open reading frame 68	565	Sites in UTR	2	0	0	2	0	mmu-miR-710	-0.03	-0.18	N/A
NAPEPLD	ENST00000417955.1	N-acyl phosphatidylethanolamine phospholipase D	13	Sites in UTR	1	0	0	1	1	mmu-miR-710	-0.03	-0.07	N/A
CEP350	ENST00000367607.3	centrosomal protein 350kDa	705	Sites in UTR	2	0	2	0	0	mmu-miR-710	-0.03	-0.04	N/A
CYB5RL	ENST00000419823.2	cytochrome b5 reductase-like	7	Sites in UTR	1	0	0	1	3	mmu-miR-710	-0.03	-0.04	N/A
PHKG2	ENST00000563588.1	phosphorylase kinase, gamma 2 (testis)	283	Sites in UTR	2	0	1	1	1	mmu-miR-710	-0.03	-0.08	N/A
ATP6V1B2	ENST00000276390.2	ATPase, H+ transporting, lysosomal 56/58kDa, V1 subunit B2	97	Sites in UTR	1	0	1	0	1	mmu-miR-710	-0.03	-0.1	N/A
CAMKK1	ENST00000381769.2	calcium/calmodulin-dependent protein kinase kinase 1, alpha	34	Sites in UTR	1	0	0	1	0	mmu-miR-710	-0.03	-0.03	N/A
RD3	ENST00000367002.4	retinal degeneration 3	5	Sites in UTR	1	0	0	1	0	mmu-miR-710	-0.03	-0.03	N/A
NEO1	ENST00000261908.6	neogenin 1	261	Sites in UTR	1	0	1	0	0	mmu-miR-710	-0.03	-0.13	N/A
SLC25A53	ENST00000357421.4	solute carrier family 25, member 53	15	Sites in UTR	1	0	0	1	0	mmu-miR-710	-0.03	-0.1	N/A
ATP5E	ENST00000243997.3	ATP synthase, H+ transporting, mitochondrial F1 complex, epsilon subunit	575	Sites in UTR	1	0	0	1	0	mmu-miR-710	-0.03	-0.06	N/A
ZFYVE20	ENST00000253699.3	zinc finger, FYVE domain containing 20	57	Sites in UTR	1	0	1	0	1	mmu-miR-710	-0.03	-0.06	N/A
PRPF4B	ENST00000337659.6	pre-mRNA processing factor 4B	602	Sites in UTR	2	0	2	0	2	mmu-miR-710	-0.03	-0.04	N/A
SEMA4G	ENST00000210633.3	sema domain, immunoglobulin domain (Ig), transmembrane domain (TM) and short cytoplasmic domain, (semaphorin) 4G	1015	Sites in UTR	1	0	1	0	0	mmu-miR-710	-0.03	-0.03	N/A
PADI1	ENST00000375471.4	peptidyl arginine deiminase, type I	5	Sites in UTR	1	1	0	0	0	mmu-miR-710	-0.03	-0.03	N/A
CDK2	ENST00000266970.4	cyclin-dependent kinase 2	6789	Sites in UTR	1	0	0	1	0	mmu-miR-710	-0.03	-0.03	N/A
CACNA1E	ENST00000526775.1	calcium channel, voltage-dependent, R type, alpha 1E subunit	5	Sites in UTR	1	0	0	1	2	mmu-miR-710	-0.03	-0.03	N/A
PPP1R9B	ENST00000316878.6	protein phosphatase 1, regulatory subunit 9B	120	Sites in UTR	1	0	0	1	0	mmu-miR-710	-0.03	-0.03	N/A
ABRA	ENST00000311955.3	actin-binding Rho activating protein	5	Sites in UTR	1	0	1	0	0	mmu-miR-710	-0.03	-0.03	N/A
LMBRD2	ENST00000296603.4	LMBR1 domain containing 2	211	Sites in UTR	2	1	1	0	0	mmu-miR-710	-0.03	-0.05	N/A
GJC1	ENST00000426548.1	gap junction protein, gamma 1, 45kDa	195	Sites in UTR	2	1	0	1	0	mmu-miR-710	-0.03	-0.19	N/A
SIKE1	ENST00000369528.5	suppressor of IKBKE 1	281	Sites in UTR	1	1	0	0	0	mmu-miR-710	-0.03	-0.23	N/A
SSX2IP	ENST00000342203.3	synovial sarcoma, X breakpoint 2 interacting protein	197	Sites in UTR	1	1	0	0	0	mmu-miR-710	-0.03	-0.21	N/A
VSIG10	ENST00000359236.5	V-set and immunoglobulin domain containing 10	355	Sites in UTR	1	0	0	1	0	mmu-miR-710	-0.03	-0.12	N/A
F9	ENST00000218099.2	coagulation factor IX	5	Sites in UTR	1	0	1	0	1	mmu-miR-710	-0.03	-0.09	N/A
SIX2	ENST00000303077.6	SIX homeobox 2	75	Sites in UTR	1	0	1	0	0	mmu-miR-710	-0.03	-0.03	N/A
CTCF	ENST00000264010.4	CCCTC-binding factor (zinc finger protein)	1037	Sites in UTR	1	0	1	0	1	mmu-miR-710	-0.03	-0.03	N/A
DOCK3	ENST00000266037.9	dedicator of cytokinesis 3	47	Sites in UTR	1	0	0	1	0	mmu-miR-710	-0.03	-0.03	N/A
CRHR1	ENST00000398285.3	corticotropin releasing hormone receptor 1	9	Sites in UTR	1	0	0	1	0	mmu-miR-710	-0.03	-0.03	N/A
NUP205	ENST00000285968.6	nucleoporin 205kDa	11	Sites in UTR	1	0	1	0	0	mmu-miR-710	-0.03	-0.11	N/A
ARHGAP30	ENST00000368016.3	Rho GTPase activating protein 30	5	Sites in UTR	1	0	1	0	0	mmu-miR-710	-0.03	-0.03	N/A
KCNA7	ENST00000221444.1	potassium voltage-gated channel, shaker-related subfamily, member 7	11	Sites in UTR	1	0	1	0	1	mmu-miR-710	-0.03	-0.03	N/A
DCBLD2	ENST00000326840.6	discoidin, CUB and LCCL domain containing 2	798	Sites in UTR	1	1	0	0	0	mmu-miR-710	-0.03	-0.04	N/A
ZNF704	ENST00000327835.3	zinc finger protein 704	124	Sites in UTR	2	0	2	0	0	mmu-miR-710	-0.03	-0.07	N/A
FAM219B	ENST00000357635.5	family with sequence similarity 219, member B	270	Sites in UTR	1	0	1	0	0	mmu-miR-710	-0.03	-0.08	N/A
SNX33	ENST00000308527.5	sorting nexin 33	148	Sites in UTR	2	0	2	0	0	mmu-miR-710	-0.03	-0.04	N/A
CA8	ENST00000317995.4	carbonic anhydrase VIII	197	Sites in UTR	1	0	1	0	1	mmu-miR-710	-0.03	-0.11	N/A
TNRC6B	ENST00000335727.9	trinucleotide repeat containing 6B	69	Sites in UTR	2	1	0	1	1	mmu-miR-710	-0.03	-0.04	N/A
ANP32E	ENST00000533654.1	acidic (leucine-rich) nuclear phosphoprotein 32 family, member E	572	Sites in UTR	1	0	1	0	0	mmu-miR-710	-0.03	-0.03	N/A
MAPT	ENST00000344290.5	microtubule-associated protein tau	11	Sites in UTR	1	0	1	0	1	mmu-miR-710	-0.03	-0.03	N/A
SHROOM4	ENST00000376020.2	shroom family member 4	5	Sites in UTR	1	0	0	1	1	mmu-miR-710	-0.03	-0.03	N/A
TRABD2B	ENST00000606738.2	TraB domain containing 2B	244	Sites in UTR	2	0	2	0	1	mmu-miR-710	-0.03	-0.04	N/A
VOPP1	ENST00000285279.5	vesicular, overexpressed in cancer, prosurvival protein 1	82	Sites in UTR	1	0	1	0	0	mmu-miR-710	-0.03	-0.03	N/A
C4orf19	ENST00000381980.4	chromosome 4 open reading frame 19	51	Sites in UTR	1	1	0	0	0	mmu-miR-710	-0.03	-0.27	N/A
NEBL	ENST00000377122.4	nebulette	181	Sites in UTR	2	1	0	1	1	mmu-miR-710	-0.03	-0.08	N/A
CDCP1	ENST00000296129.1	CUB domain containing protein 1	137	Sites in UTR	1	0	1	0	1	mmu-miR-710	-0.03	-0.03	N/A
SLC33A1	ENST00000392845.3	solute carrier family 33 (acetyl-CoA transporter), member 1	145	Sites in UTR	1	0	1	0	0	mmu-miR-710	-0.03	-0.12	N/A
ENDOD1	ENST00000278505.4	endonuclease domain containing 1	100	Sites in UTR	1	0	1	0	2	mmu-miR-710	-0.03	-0.04	N/A
KCTD12	ENST00000377474.2	potassium channel tetramerization domain containing 12	404	Sites in UTR	1	0	0	1	1	mmu-miR-710	-0.03	-0.17	N/A
NUDT11	ENST00000375992.3	nudix (nucleoside diphosphate linked moiety X)-type motif 11	28	Sites in UTR	1	0	0	1	0	mmu-miR-710	-0.03	-0.16	N/A
RMND5A	ENST00000283632.4	required for meiotic nuclear division 5 homolog A (S. cerevisiae)	261	Sites in UTR	2	0	2	0	2	mmu-miR-710	-0.03	-0.22	N/A
IGF2	ENST00000381395.1	insulin-like growth factor 2 (somatomedin A)	1371	Sites in UTR	1	0	1	0	0	mmu-miR-710	-0.03	-0.04	N/A
GJB4	ENST00000339480.1	gap junction protein, beta 4, 30.3kDa	5	Sites in UTR	1	0	0	1	0	mmu-miR-710	-0.03	-0.03	N/A
CHD6	ENST00000373233.3	chromodomain helicase DNA binding protein 6	85	Sites in UTR	1	1	0	0	0	mmu-miR-710	-0.03	-0.03	N/A
PPP1R12B	ENST00000608999.1	protein phosphatase 1, regulatory subunit 12B	18	Sites in UTR	1	0	0	1	2	mmu-miR-710	-0.03	-0.03	N/A
EXOC6B	ENST00000272427.6	exocyst complex component 6B	106	Sites in UTR	1	1	0	0	0	mmu-miR-710	-0.03	-0.03	N/A
UBXN10	ENST00000375099.3	UBX domain protein 10	5	Sites in UTR	1	1	0	0	0	mmu-miR-710	-0.03	-0.03	N/A
SCN8A	ENST00000354534.6	sodium channel, voltage gated, type VIII, alpha subunit	44	Sites in UTR	2	0	1	1	2	mmu-miR-710	-0.03	-0.03	N/A
TIFAB	ENST00000537858.1	TRAF-interacting protein with forkhead-associated domain, family member B	5	Sites in UTR	2	0	1	1	0	mmu-miR-710	-0.03	-0.03	N/A
BCR	ENST00000305877.8	breakpoint cluster region	5	Sites in UTR	1	1	0	0	0	mmu-miR-710	-0.03	-0.03	N/A
PEX5L	ENST00000467460.1	peroxisomal biogenesis factor 5-like	5	Sites in UTR	1	1	0	0	0	mmu-miR-710	-0.03	-0.03	N/A
NFIA	ENST00000403491.3	nuclear factor I/A	5	Sites in UTR	1	1	0	0	0	mmu-miR-710	-0.03	-0.03	N/A
PCDHB16	ENST00000361016.2	protocadherin beta 16	36	Sites in UTR	1	0	1	0	0	mmu-miR-710	-0.03	-0.03	N/A
CNTN2	ENST00000331830.4	contactin 2 (axonal)	5	Sites in UTR	2	0	1	1	0	mmu-miR-710	-0.03	-0.03	N/A
JHDM1D	ENST00000397560.2	jumonji C domain containing histone demethylase 1 homolog D (S. cerevisiae)	470	Sites in UTR	1	0	0	1	2	mmu-miR-710	-0.03	-0.03	N/A
RAPGEF6	ENST00000509018.1	Rap guanine nucleotide exchange factor (GEF) 6	38	Sites in UTR	1	1	0	0	0	mmu-miR-710	-0.03	-0.03	N/A
SLC9A9	ENST00000316549.6	solute carrier family 9, subfamily A (NHE9, cation proton antiporter 9), member 9	5	Sites in UTR	1	0	1	0	0	mmu-miR-710	-0.03	-0.03	N/A
TRIM62	ENST00000291416.5	tripartite motif containing 62	28	Sites in UTR	1	0	0	1	1	mmu-miR-710	-0.03	-0.03	N/A
RPRD1B	ENST00000373433.4	regulation of nuclear pre-mRNA domain containing 1B	1140	Sites in UTR	1	0	0	1	0	mmu-miR-710	-0.03	-0.03	N/A
KCNJ6	ENST00000609713.1	potassium inwardly-rectifying channel, subfamily J, member 6	5	Sites in UTR	2	0	1	1	3	mmu-miR-710	-0.03	-0.03	N/A
HCFC1	ENST00000310441.7	host cell factor C1 (VP16-accessory protein)	181	Sites in UTR	2	0	1	1	0	mmu-miR-710	-0.03	-0.03	N/A
PCGF5	ENST00000336126.5	polycomb group ring finger 5	176	Sites in UTR	1	0	0	1	0	mmu-miR-710	-0.03	-0.03	N/A
SEZ6	ENST00000317338.12	seizure related 6 homolog (mouse)	5	Sites in UTR	1	0	0	1	0	mmu-miR-710	-0.03	-0.03	N/A
DBF4B	ENST00000315005.3	DBF4 homolog B (S. cerevisiae)	34	Sites in UTR	1	0	1	0	0	mmu-miR-710	-0.03	-0.03	N/A
ADAMTS14	ENST00000373208.1	ADAM metallopeptidase with thrombospondin type 1 motif, 14	5	Sites in UTR	2	0	1	1	0	mmu-miR-710	-0.03	-0.03	N/A
UNC13A	ENST00000519716.2	unc-13 homolog A (C. elegans)	5	Sites in UTR	3	0	0	3	1	mmu-miR-710	-0.03	-0.03	N/A
PLXNC1	ENST00000258526.4	plexin C1	47	Sites in UTR	1	1	0	0	0	mmu-miR-710	-0.03	-0.03	N/A
SRL	ENST00000399609.3	sarcalumenin	5	Sites in UTR	1	1	0	0	0	mmu-miR-710	-0.03	-0.03	N/A
NSD1	ENST00000439151.2	nuclear receptor binding SET domain protein 1	685	Sites in UTR	2*	1	0	0	2	mmu-miR-710	-0.03	-0.03	N/A
KMT2D	ENST00000301067.7	lysine (K)-specific methyltransferase 2D	78	Sites in UTR	1	1	0	0	0	mmu-miR-710	-0.03	-0.03	N/A
ERG	ENST00000398905.1	v-ets avian erythroblastosis virus E26 oncogene homolog	184	Sites in UTR	1	0	1	0	0	mmu-miR-710	-0.03	-0.03	N/A
MIB1	ENST00000261537.6	mindbomb E3 ubiquitin protein ligase 1	897	Sites in UTR	2	0	1	1	2	mmu-miR-710	-0.03	-0.03	N/A
TMEM65	ENST00000297632.6	transmembrane protein 65	769	Sites in UTR	1	0	0	1	2	mmu-miR-710	-0.03	-0.07	N/A
GLG1	ENST00000422840.2	golgi glycoprotein 1	2175	Sites in UTR	3	0	1	2	2	mmu-miR-710	-0.03	-0.1	N/A
TIFA	ENST00000361717.3	TRAF-interacting protein with forkhead-associated domain	400	Sites in UTR	1	0	1	0	0	mmu-miR-710	-0.03	-0.05	N/A
AFF4	ENST00000265343.5	AF4/FMR2 family, member 4	2755	Sites in UTR	1	1	0	0	3	mmu-miR-710	-0.03	-0.03	N/A
ARHGEF12	ENST00000397843.2	Rho guanine nucleotide exchange factor (GEF) 12	815	Sites in UTR	1	1	0	0	0	mmu-miR-710	-0.03	-0.03	N/A
CACNB4	ENST00000539935.1	calcium channel, voltage-dependent, beta 4 subunit	57	Sites in UTR	1	0	1	0	1	mmu-miR-710	-0.03	-0.06	N/A
TRPV3	ENST00000301365.4	transient receptor potential cation channel, subfamily V, member 3	13	Sites in UTR	1	0	1	0	0	mmu-miR-710	-0.03	-0.05	N/A
PLAG1	ENST00000316981.3	pleiomorphic adenoma gene 1	58	Sites in UTR	1	1	0	0	0	mmu-miR-710	-0.03	-0.03	N/A
KANSL3	ENST00000431828.1	KAT8 regulatory NSL complex subunit 3	121	Sites in UTR	1	1	0	0	0	mmu-miR-710	-0.03	-0.03	N/A
KLHL24	ENST00000454652.2	kelch-like family member 24	143	Sites in UTR	1	0	1	0	1	mmu-miR-710	-0.03	-0.07	N/A
WDFY3	ENST00000322366.6	WD repeat and FYVE domain containing 3	596	Sites in UTR	1	1	0	0	0	mmu-miR-710	-0.03	-0.03	N/A
KCNIP4	ENST00000382148.3	Kv channel interacting protein 4	5	Sites in UTR	1	0	1	0	0	mmu-miR-710	-0.03	-0.03	N/A
ESRP1	ENST00000358397.5	epithelial splicing regulatory protein 1	74	Sites in UTR	1	0	1	0	0	mmu-miR-710	-0.03	-0.03	N/A
[truncated: 1,115 more rows]
